# Supplementary material for: DNA methylation dynamics during ex vivo differentiation and maturation of human dendritic cells
Source: Epigenetics Chromatin. 2014 Aug 20;7:21. doi: 10.1186/1756-8935-7-21 (PMC4144987; doi:10.1186/1756-8935-7-21)
Supplement: Additional file 2 — Differentially methylated points (DMPs) identified comparing monocyte to immature dendritic cell (iDC), and comparing iDC to mature dendritic cell (mDC). (A) monocyte > iDC, with the same direction of change in associated genes. (B) monocye < iDC, with the same direction of change in associated genes. (C) monocyte versus iDC, with mixed directions of change in associated genes. (D) iDC > mDC, with the same direction of change in associated genes. (E) iDC < mDC, with the same direction of change in associated genes. [file 1756-8935-7-21-S2.xlsx]

## Sheet: A
Additional file 2. DMPs identified comparing monocyte to iDC, and comparing iDC to mDC.
A. monocye>iDC, with the same direction of change in associated genes
TargetID	pvalt	difference	absd	CHR	MAPINFO	GeneID	UCSC_REFGENE_NAME	UCSC_REFGENE_GROUP	UCSC_CPG_ISLANDS_NAME	RELATION_TO_UCSC_CPG_ISLAND	INFINIUM_DESIGN_TYPE	NEXT_BASE
cg21204860	0.00979131	0.267337	0.267337	17	75446565	2013-09-09	SEPT9;SEPT9;SEPT9;SEPT9;SEPT9;SEPT9	TSS200;Body;Body;Body;Body;Body	chr17:75447477-75447821	N_Shore	II
cg00324097	0.0026669	0.23505	0.23505	17	75446549	2013-09-09	SEPT9;SEPT9;SEPT9;SEPT9;SEPT9;SEPT9	TSS200;Body;Body;Body;Body;Body	chr17:75447477-75447821	N_Shore	II
cg03840467	0.0304199	0.21613	0.21613	17	75278162	2013-09-09	2013-09-09	Body	chr17:75277317-75278172	Island	I	T
cg05729480	0.00734828	0.18599	0.18599	17	75276428	2013-09-09	2013-09-09	TSS1500	chr17:75277317-75278172	N_Shore	II
cg06513247	0.0349377	0.16145	0.16145	17	75446661	2013-09-09	SEPT9;SEPT9;SEPT9;SEPT9;SEPT9;SEPT9;SEPT9	1stExon;Body;5'UTR;Body;Body;Body;Body	chr17:75447477-75447821	N_Shore	II
cg15661536	0.0144659	0.123787	0.123787	17	75317185	2013-09-09	SEPT9;SEPT9;SEPT9	5'UTR;Body;Body			II
cg05865280	0.0129362	0.113653	0.113653	17	75406074	2013-09-09	SEPT9;SEPT9;SEPT9;SEPT9;SEPT9	Body;Body;Body;Body;Body			II
cg07971007	0.00173708	0.499353	0.499353	17	79127372	AATK	AATK	Body			II
cg13618516	0.00997935	0.124873	0.124873	17	79129078	AATK	AATK	Body	chr17:79131879-79132084	N_Shelf	II
cg23334433	0.0437036	0.10257	0.10257	17	79129051	AATK	AATK	Body	chr17:79131879-79132084	N_Shelf	II
cg13571501	0.00756935	0.159233	0.159233	9	107625961	ABCA1	ABCA1	Body			II
cg27222669	0.00280897	0.36105	0.36105	17	48711658	ABCC3	ABCC3;ABCC3	TSS1500;TSS1500	chr17:48712050-48712705	N_Shore	II
cg09230938	0.0335802	0.41318	0.41318	3	183722448	ABCC5	ABCC5;ABCC5	Body;Body			II
cg00089162	0.0171866	0.373237	0.373237	15	89682168	ABHD2	ABHD2;ABHD2	Body;Body			I	A
cg26142490	0.00235727	0.266047	0.266047	10	27070113	ABI1	ABI1;ABI1;ABI1;ABI1	Body;Body;Body;Body			II
cg18825419	0.00773614	0.16248	0.16248	10	27150407	ABI1	ABI1;ABI1;ABI1;ABI1	TSS1500;TSS1500;TSS1500;TSS1500	chr10:27149166-27150229	S_Shore	II
cg00025496	0.011952	0.632987	0.632987	17	1057343	ABR	ABR;ABR	Body;5'UTR			I	T
cg14236443	0.0171624	0.207877	0.207877	17	943270	ABR	ABR;ABR;ABR	Body;Body;Body			II
cg18638251	0.0309278	0.129207	0.129207	17	1086738	ABR	ABR	5'UTR	chr17:1082376-1083833	S_Shelf	II
cg16502747	0.0242881	0.431997	0.431997	14	23531625	ACIN1	ACIN1;ACIN1;ACIN1;ACIN1;ACIN1	Body;Body;Body;Body;Body	chr14:23528360-23528582	S_Shelf	II
cg16306654	0.0143635	0.113057	0.113057	1	6419767	ACOT7	ACOT7;ACOT7;ACOT7;ACOT7	Body;Body;TSS1500;Body			II
cg21207418	0.000491594	0.43276	0.43276	19	11688711	ACP5	ACP5;ACP5;ACP5;ACP5	5'UTR;5'UTR;TSS200;5'UTR	chr19:11689417-11689768	N_Shore	II
cg10202714	0.0405091	0.201827	0.201827	16	89183678	ACSF3	ACSF3;ACSF3;ACSF3	Body;Body;Body	chr16:89186198-89186551	N_Shelf	II
cg05231226	0.048377	0.10591	0.10591	16	89171772	ACSF3	ACSF3;ACSF3;ACSF3	Body;Body;Body	chr16:89173704-89173905	N_Shore	II
cg13666041	0.0293707	0.289877	0.289877	14	69442697	ACTN1	ACTN1;ACTN1;ACTN1	Body;Body;Body	chr14:69444639-69446826	N_Shore	II
cg24441324	0.0324655	0.39429	0.39429	1	150523231	ADAMTSL4	ADAMTSL4;ADAMTSL4	5'UTR;5'UTR	chr1:150521349-150522368	S_Shore	I	A
cg04233620	0.0112375	0.100423	0.100423	21	46629219	ADARB1	ADARB1;ADARB1;ADARB1;ADARB1;ADARB1;ADARB1;ADARB1	Body;Body;Body;Body;Body;Body;Body			II
cg01924292	0.00117297	0.38771	0.38771	12	1815334	ADIPOR2	ADIPOR2	5'UTR			II
cg12474798	0.000661117	0.457927	0.457927	10	64565772	ADO	ADO;ADO	3'UTR;1stExon	chr10:64564435-64565818	Island	I	A
cg01005506	0.00252385	0.27566	0.27566	10	64565768	ADO	ADO;ADO	3'UTR;1stExon	chr10:64564435-64565818	Island	II
cg14597545	0.00197728	0.236703	0.236703	15	73074210	ADPGK	ADPGK;ADPGK;ADPGK	Body;Body;Body	chr15:73075586-73076663	N_Shore	II
cg10994564	0.0180496	0.289367	0.289367	3	119306022	ADPRH	ADPRH	Body			II
cg16061947	0.0287989	0.145703	0.145703	11	67032472	ADRBK1	ADRBK1	TSS1500	chr11:67033675-67034660	N_Shore	II
cg21351392	0.0301759	0.243203	0.243203	6	161607487	AGPAT4	AGPAT4	Body			I	A
cg22627753	0.0358441	0.13298	0.13298	1	988623	AGRN	AGRN	Body	chr1:990274-990694	N_Shore	II
cg17248487	0.0310332	0.289883	0.289883	5	399887	AHRR	AHRR	Body			II
cg06802630	0.00750923	0.15948	0.15948	5	322735	AHRR	AHRR	Body	chr5:320788-323010	Island	I	A
cg12360084	0.0070994	0.28608	0.28608	22	21321273	AIFM3	AIFM3;AIFM3;AIFM3;AIFM3	5'UTR;5'UTR;TSS200;TSS200	chr22:21319178-21319912	S_Shore	II
cg08824384	0.0351476	0.208837	0.208837	6	143479386	AIG1	AIG1	Body			II
cg17515347	0.00455286	0.210397	0.210397	1	159047163	AIM2	AIM2	TSS1500			II
cg15912732	0.000685028	0.807173	0.807173	14	105255285	AKT1	AKT1;AKT1;AKT1	Body;Body;Body	chr14:105251401-105251617	S_Shelf	I	A
cg12789068	0.00511336	0.3249	0.3249	14	105255251	AKT1	AKT1;AKT1;AKT1	Body;Body;Body	chr14:105251401-105251617	S_Shelf	II
cg11012543	0.0185327	0.127233	0.127233	3	52231691	ALAS1	ALAS1;ALAS1	TSS1500;TSS1500	chr3:52231942-52232541	N_Shore	I	A
cg27145347	0.00123929	0.518283	0.518283	11	67795659	ALDH3B1	ALDH3B1;ALDH3B1;ALDH3B1	3'UTR;3'UTR;3'UTR	chr11:67797802-67798413	N_Shelf	II
cg17283266	0.00122142	0.12854	0.12854	11	111717611	ALG9	ALG9;ALG9;ALG9;ALG9	Body;Body;Body;Body			II
cg00163199	0.0136201	0.103537	0.103537	17	18089483	ALKBH5	ALKBH5	Body	chr17:18086258-18088360	S_Shore	II
cg22129111	0.021337	0.372503	0.372503	17	8009699	ALOXE3	ALOXE3;ALOXE3	Body;Body	chr17:8012474-8012846	N_Shelf	II
cg21692308	0.0351895	0.17433	0.17433	1	110049503	AMIGO1	AMIGO1	3'UTR	chr1:110051954-110052505	N_Shelf	II
cg19132462	0.0263419	0.19647	0.19647	11	10476608	AMPD3	AMPD3;AMPD3;AMPD3	TSS200;TSS1500;Body	chr11:10472000-10472857	S_Shelf	II
cg00759807	0.0255206	0.40523	0.40523	16	89390789	ANKRD11	ANKRD11	5'UTR			I	C
cg15701085	0.0199474	0.208123	0.208123	19	4184480	ANKRD24	ANKRD24	5'UTR	chr19:4182259-4182803	S_Shore	II
cg10892950	0.00366984	0.4307	0.4307	12	45626938	ANO6	ANO6;ANO6;ANO6	Body;Body;Body			II
cg04857054	0.0459105	0.22666	0.22666	15	90355385	ANPEP	ANPEP	5'UTR	chr15:90357402-90358573	N_Shelf	II
cg13358873	0.0430593	0.100713	0.100713	2	69271042	ANTXR1	ANTXR1;ANTXR1;ANTXR1	Body;Body;Body			II
cg11900509	0.00352324	0.831347	0.831347	10	81946545	ANXA11	ANXA11;ANXA11;ANXA11	5'UTR;5'UTR;5'UTR			I	A
cg14178380	0.000137583	0.735857	0.735857	10	81931985	ANXA11	ANXA11;ANXA11;ANXA11	Body;Body;Body			II
cg02291020	0.0220299	0.207743	0.207743	10	81963408	ANXA11	ANXA11;ANXA11;ANXA11	5'UTR;5'UTR;5'UTR	chr10:81964681-81965558	N_Shore	II
cg13458253	0.0464356	0.196453	0.196453	10	81937832	ANXA11	ANXA11;ANXA11;ANXA11	5'UTR;5'UTR;5'UTR			II
cg22365276	0.00264565	0.29199	0.29199	15	60688622	ANXA2	ANXA2;ANXA2;ANXA2;ANXA2	5'UTR;5'UTR;Body;5'UTR	chr15:60689749-60690430	N_Shore	I	T
cg14397690	0.0242004	0.118217	0.118217	15	60688948	ANXA2	ANXA2;ANXA2;ANXA2;ANXA2	5'UTR;5'UTR;Body;5'UTR	chr15:60689749-60690430	N_Shore	II
cg13313836	0.0200357	0.104317	0.104317	15	60687284	ANXA2	ANXA2;ANXA2;ANXA2;ANXA2	5'UTR;5'UTR;Body;5'UTR	chr15:60689749-60690430	N_Shelf	II
cg09124415	0.00785752	0.114033	0.114033	4	122611137	ANXA5	ANXA5	Body			II
cg07377519	0.00558225	0.13063	0.13063	19	50269083	AP2A1	AP2A1;AP2A1	TSS1500;TSS1500	chr19:50269632-50270505	N_Shore	II
cg20229025	0.0397663	0.105563	0.105563	11	971902	AP2A2	AP2A2	Body	chr11:975211-975776	N_Shelf	I	A
cg02349866	0.00409938	0.43011	0.43011	15	90391877	AP3S2	AP3S2;AP3S2	Body;Body			II
cg17699214	0.000668007	0.72995	0.72995	4	40890013	APBB2	APBB2;APBB2;APBB2	Body;Body;Body			II
cg12491115	0.0138229	0.211363	0.211363	11	129992365	APLP2	APLP2;APLP2;APLP2;APLP2;APLP2;APLP2	Body;Body;Body;Body;Body;Body	chr11:129993524-129993797	N_Shore	II
cg24418621	0.0132073	0.16157	0.16157	11	129993688	APLP2	APLP2;APLP2;APLP2;APLP2;APLP2;APLP2	Body;Body;Body;Body;Body;Body	chr11:129993524-129993797	Island	I	C
cg25746394	0.0183842	0.103557	0.103557	19	45450501	APOC2	APOC2	5'UTR			II
cg23720929	0.031726	0.13167	0.13167	3	195310887	APOD	APOD;APOD	1stExon;5'UTR			II
cg15279866	0.0286845	0.118983	0.118983	11	72431881	ARAP1	ARAP1;ARAP1;ARAP1	5'UTR;Body;5'UTR			II
cg13712023	0.00673647	0.452677	0.452677	5	141060575	ARAP3	ARAP3	5'UTR			I	A
cg06779113	0.00712497	0.276027	0.276027	1	228273674	ARF1	ARF1;ARF1;ARF1;ARF1	5'UTR;5'UTR;5'UTR;5'UTR	chr1:228269729-228271501	S_Shelf	II
cg24744697	0.00213943	0.340943	0.340943	11	6503801	ARFIP2	ARFIP2;FXC1	TSS1500;3'UTR	chr11:6502423-6502927	S_Shore	II
cg07183799	0.0119826	0.104563	0.104563	13	107214285	ARGLU1	ARGLU1	Body			II
cg24290320	0.0202152	0.382237	0.382237	4	148701131	ARHGAP10	ARHGAP10	Body			II
cg08134678	0.00266665	0.369973	0.369973	12	57872430	ARHGAP9	ARHGAP9;ARHGAP9;ARHGAP9	Body;Body;TSS1500	chr12:57869075-57870182	S_Shelf	I	T
cg14780070	0.00293524	0.302133	0.302133	1	17951330	ARHGEF10L	ARHGEF10L;ARHGEF10L	Body;Body	chr1:17949452-17949670	S_Shore	II
cg11742472	0.0174139	0.28498	0.28498	1	18010807	ARHGEF10L	ARHGEF10L;ARHGEF10L	Body;Body			II
cg05975710	0.00979565	0.371663	0.371663	11	73078836	ARHGEF17	ARHGEF17	3'UTR			II
cg16017800	0.0343276	0.289513	0.289513	6	157184114	ARID1B	ARID1B;ARID1B;ARID1B	Body;Body;Body			I	T
cg24765783	0.000259115	0.786627	0.786627	19	937444	ARID3A	ARID3A	Body	chr19:939595-939816	N_Shelf	II
cg06495615	0.00496678	0.562137	0.562137	19	939731	ARID3A	ARID3A	Body	chr19:939595-939816	Island	II
cg22035959	0.00234794	0.46467	0.46467	19	951681	ARID3A	ARID3A	Body	chr19:950020-950370	S_Shore	I	C
cg02824251	0.0470772	0.33308	0.33308	19	939810	ARID3A	ARID3A	Body	chr19:939595-939816	Island	II
cg19546700	0.049472	0.133483	0.133483	19	939596	ARID3A	ARID3A	Body	chr19:939595-939816	Island	II
cg14789659	0.000301671	0.74825	0.74825	10	63809073	ARID5B	ARID5B	Body			II
cg16389209	0.00199013	0.604887	0.604887	10	63809121	ARID5B	ARID5B	Body			II
cg00928816	0.00239343	0.59659	0.59659	10	63809098	ARID5B	ARID5B	Body			II
cg16401465	0.0022818	0.51366	0.51366	10	63809170	ARID5B	ARID5B	Body			II
cg20746552	0.00167263	0.51334	0.51334	10	63809108	ARID5B	ARID5B	Body			II
cg08621778	0.0447549	0.1688	0.1688	1	202102420	ARL8A	ARL8A	3'UTR			I	C
cg04640197	0.0340638	0.1234	0.1234	7	102718772	ARMC10	ARMC10;ARMC10;ARMC10;ARMC10;ARMC10;ARMC10	Body;Body;Body;Body;Body;Body	chr7:102715106-102716015	S_Shelf	II
cg26165146	0.0105079	0.384057	0.384057	12	27484656	ARNTL2	ARNTL2	TSS1500	chr12:27485683-27486676	N_Shore	II
cg13466002	0.0443463	0.137553	0.137553	17	4621252	ARRB2	ARRB2;ARRB2	Body;Body			I	A
cg07379703	0.00246687	0.11117	0.11117	5	78279424	ARSB	ARSB;ARSB	Body;Body	chr5:78280317-78281300	N_Shore	II
cg27366162	0.0011428	0.126557	0.126557	17	66375195	ARSG	ARSG	Body			II
cg19911880	0.0063022	0.179973	0.179973	8	131353969	ASAP1	ASAP1	Body			II
cg00764307	0.00509735	0.464877	0.464877	14	94408121	ASB2	ASB2	Body	chr14:94405235-94406170	S_Shore	II
cg14019523	0.0201133	0.404757	0.404757	14	94407033	ASB2	ASB2	Body	chr14:94405235-94406170	S_Shore	II
cg01636505	0.0174127	0.315837	0.315837	14	94408232	ASB2	ASB2	Body	chr14:94405235-94406170	S_Shelf	II
cg13622546	0.0346967	0.136797	0.136797	9	132402607	ASB6	ASB6;ASB6	Body;Body	chr9:132403872-132404743	N_Shore	II
cg08005692	0.0368431	0.182843	0.182843	1	155506056	ASH1L	ASH1L	5'UTR			II
cg14266248	0.000865261	0.385133	0.385133	8	62606211	ASPH	ASPH;ASPH;ASPH;ASPH;ASPH	Body;Body;Body;Body;Body			II
cg19458497	0.0119171	0.367197	0.367197	11	63403371	ATL3	ATL3	Body			II
cg00476608	0.0066001	0.445793	0.445793	12	7044787	ATN1	ATN1;ATN1	Body;Body	chr12:7046237-7047257	N_Shore	II
cg27096043	0.00259764	0.177533	0.177533	13	113425199	ATP11A	ATP11A;ATP11A	Body;Body	chr13:113424898-113425105	S_Shore	II
cg19178081	0.00109068	0.143043	0.143043	17	7558889	ATP1B2	ATP1B2	Body	chr17:7554139-7555338	S_Shelf	II
cg23181573	0.0252692	0.119383	0.119383	17	3863976	ATP2A3	ATP2A3;ATP2A3;ATP2A3;ATP2A3;ATP2A3;ATP2A3;ATP2A3	Body;Body;Body;Body;Body;Body;Body	chr17:3867059-3868095	N_Shelf	II
cg05201300	0.000355582	0.395533	0.395533	5	172443740	ATP6V0E1	ATP6V0E1	Body			II
cg10422334	0.00777699	0.28369	0.28369	11	67183616	ATPGD1	ATPGD1;ATPGD1	5'UTR;5'UTR	chr11:67182965-67183393	S_Shore	II
cg00983705	0.00147719	0.12166	0.12166	6	16690986	ATXN1	ATXN1;ATXN1	5'UTR;5'UTR			II
cg03732014	0.0027941	0.216603	0.216603	21	30676184	BACH1	BACH1;BACH1;BACH1	5'UTR;TSS1500;5'UTR			II
cg22184944	0.00222706	0.7655	0.7655	17	79031091	BAIAP2	BAIAP2;BAIAP2;BAIAP2;BAIAP2	Body;Body;Body;Body			II
cg22992772	0.0087018	0.277503	0.277503	17	79030294	BAIAP2	BAIAP2;BAIAP2;BAIAP2;BAIAP2	Body;Body;Body;Body	chr17:79026043-79026355	S_Shelf	I	T
cg27022584	4.62753e-05	0.253157	0.253157	17	79071378	BAIAP2	BAIAP2;BAIAP2;BAIAP2;BAIAP2	Body;Body;Body;Body			II
cg03076037	0.0151806	0.21176	0.21176	17	79071361	BAIAP2	BAIAP2;BAIAP2;BAIAP2;BAIAP2	Body;Body;Body;Body			II
cg16695253	7.6474e-05	0.46118	0.46118	16	88079762	BANP	BANP;BANP	Body;Body			II
cg16471167	0.00315005	0.238527	0.238527	16	88079739	BANP	BANP;BANP	Body;Body			II
cg04536765	0.0110584	0.429797	0.429797	6	31621761	BAT3	BAT3;BAT3;BAT3	TSS1500;TSS1500;TSS1500	chr6:31619856-31620525	S_Shore	II
cg25731261	0.0176365	0.160097	0.160097	19	47736018	BBC3	BBC3;BBC3;BBC3;BBC3;BBC3;BBC3	1stExon;5'UTR;1stExon;5'UTR;1stExon;5'UTR	chr19:47733884-47734806	S_Shore	II
cg05670193	0.0204864	0.19903	0.19903	19	45324246	BCAM	BCAM	3'UTR			II
cg15925478	0.0205742	0.201367	0.201367	1	94081080	BCAR3	BCAR3	Body			II
cg06070445	9.97265e-06	0.579077	0.579077	3	187453772	BCL6	BCL6;BCL6;BCL6	5'UTR;5'UTR;TSS1500	chr3:187455330-187455843	N_Shore	II
cg05663031	0.00086742	0.550883	0.550883	3	187453721	BCL6	BCL6;BCL6;BCL6	5'UTR;5'UTR;TSS1500	chr3:187455330-187455843	N_Shore	II
cg21863334	0.0196694	0.152023	0.152023	20	36157405	BLCAP	BLCAP;BLCAP;BLCAP;BLCAP	TSS1500;TSS1500;TSS1500;TSS1500	chr20:36156022-36156669	S_Shore	II
cg06291107	0.0132801	0.128447	0.128447	20	36157675	BLCAP	BLCAP;BLCAP	TSS1500;TSS1500	chr20:36156022-36156669	S_Shore	II
cg12926596	0.00754538	0.44866	0.44866	12	56111944	BLOC1S1	BLOC1S1	Body	chr12:56109798-56110298	S_Shore	II
cg23623251	0.00864853	0.128573	0.128573	6	7731280	BMP6	BMP6	Body	chr6:7726095-7728161	S_Shelf	II
cg06865642	0.000494417	0.282583	0.282583	22	50174028	BRD1	BRD1;LOC90834	Body;TSS200	chr22:50177720-50178221	N_Shelf	II
cg02681400	0.00509038	0.195493	0.195493	19	15375283	BRD4	BRD4;BRD4	Body;Body			II
cg04152610	0.030585	0.124137	0.124137	19	15375319	BRD4	BRD4;BRD4	Body;Body			II
cg06524039	0.0495564	0.138363	0.138363	7	97912149	BRI3	BRI3;BRI3	Body;Body	chr7:97910459-97911618	S_Shore	II
cg27090988	0.0221659	0.12194	0.12194	3	9789110	BRPF1	BRPF1;BRPF1	3'UTR;3'UTR	chr3:9791123-9792011	N_Shelf	II
cg08576623	0.0243642	0.239577	0.239577	6	36165635	BRPF3	BRPF3	5'UTR	chr6:36164132-36165205	S_Shore	II
cg19651003	0.000134244	0.738277	0.738277	19	583049	BSG	BSG;BSG;BSG	3'UTR;3'UTR;3'UTR	chr19:581325-581599	S_Shore	I	A
cg08114852	0.00899687	0.311113	0.311113	11	13461802	BTBD10	BTBD10	Body			II
cg03505817	0.0093944	0.370157	0.370157	14	93735925	BTBD7	BTBD7	Body			II
cg01798157	0.0159444	0.37108	0.37108	1	203276595	BTG2	BTG2	3'UTR	chr1:203274305-203275338	S_Shore	II
cg13930682	0.0137177	0.288457	0.288457	6	26393253	BTN2A2	BTN2A2;BTN2A2	3'UTR;3'UTR			II
cg20657903	0.0148675	0.250053	0.250053	10	50387348	C10orf128	C10orf128	Body			II
cg01311537	0.013806	0.143103	0.143103	10	50386709	C10orf128	C10orf128	Body			II
cg12051710	0.045385	0.24097	0.24097	12	2989070	C12orf32	C12orf32;C12orf32;C12orf32	Body;Body;Body	chr12:2985978-2986639	S_Shelf	II
cg22131172	0.000142648	0.173407	0.173407	13	111522865	C13orf29	C13orf29	TSS1500			II
cg13698168	0.00706878	0.154187	0.154187	13	111522651	C13orf29	C13orf29	Body			II
cg07481273	0.0068165	0.121657	0.121657	14	93653027	C14orf109	C14orf109;C14orf109	3'UTR;3'UTR	chr14:93650745-93651652	S_Shore	II
cg04706229	0.000674339	0.828847	0.828847	14	50550589	C14orf183	C14orf183	Body			II
cg09385936	0.0392216	0.281173	0.281173	14	100791876	C14orf68	C14orf68	Body	chr14:100795072-100795376	N_Shelf	I	A
cg06613738	0.0493279	0.135907	0.135907	16	15596423	C16orf45	C16orf45;C16orf45	Body;Body			II
cg01426968	0.00248373	0.114707	0.114707	16	15596369	C16orf45	C16orf45;C16orf45	Body;Body			II
cg08534055	0.0151719	0.54668	0.54668	16	9190392	C16orf72	C16orf72	Body	chr16:9184146-9186689	S_Shelf	II
cg24766229	0.00769582	0.312307	0.312307	17	76151124	C17orf99	C17orf99	Body			II
cg21243597	0.0329682	0.123097	0.123097	18	13375540	C18orf1	C18orf1;C18orf1	5'UTR;5'UTR			II
cg17427615	0.0138597	0.133903	0.133903	19	3539097	C19orf28	C19orf28;C19orf71;C19orf28	Body;TSS200;3'UTR			II
cg23245997	0.0057786	0.40422	0.40422	19	2275015	C19orf35	C19orf35	3'UTR	chr19:2275711-2276372	N_Shore	II
cg20311002	0.0282369	0.16442	0.16442	1	244763541	C1orf101	C1orf101;C1orf101	Body;Body			II
cg21418854	0.00349408	0.219563	0.219563	1	36771781	C1orf113	C1orf113;C1orf113	TSS1500;TSS1500	chr1:36771830-36773009	N_Shore	II
cg22341848	0.00662127	0.261057	0.261057	1	24106359	C1orf128	C1orf128	Body	chr1:24104502-24105263	S_Shore	II
cg16672421	0.0116659	0.406987	0.406987	1	229480001	C1orf96	C1orf96	TSS1500	chr1:229478014-229478935	S_Shore	II
cg04724659	0.00716486	0.352657	0.352657	1	229480105	C1orf96	C1orf96	TSS1500	chr1:229478014-229478935	S_Shore	II
cg00215182	0.0132223	0.45427	0.45427	1	22979495	C1QB	C1QB	TSS200			II
cg17104151	0.0353186	0.290223	0.290223	1	22970132	C1QC	C1QC;C1QC;C1QC;C1QC	1stExon;5'UTR;5'UTR;1stExon	chr1:22974050-22974303	N_Shelf	II
cg15626285	0.0305625	0.162287	0.162287	12	7167781	C1S	C1S;C1S	TSS200;TSS200			I	A
cg00588517	0.0226466	0.13795	0.13795	6	31895464	C2	C2;C2;C2;C2	1stExon;5'UTR;1stExon;5'UTR			II
cg07880384	0.0259696	0.127853	0.127853	6	31913323	C2	C2;C2;CFB	3'UTR;3'UTR;TSS1500			II
cg21547557	0.00111422	0.584647	0.584647	21	45565564	C21orf33	C21orf33;C21orf33	3'UTR;3'UTR			II
cg10820551	0.0164767	0.313883	0.313883	22	45608345	C22orf9	C22orf9;C22orf9;C22orf9	Body;1stExon;5'UTR			II
cg04223044	0.0203946	0.277653	0.277653	22	45608428	C22orf9	C22orf9;C22orf9	Body;TSS200			II
cg22488367	0.0476235	0.174307	0.174307	22	45608448	C22orf9	C22orf9;C22orf9	Body;TSS200			II
cg01725872	0.0391787	0.10371	0.10371	22	45635600	C22orf9	C22orf9	Body	chr22:45636070-45636606	N_Shore	II
cg18986925	0.0357697	0.152557	0.152557	2	26635591	C2orf39	C2orf39	Body			II
cg02578087	0.0104996	0.227923	0.227923	3	8671361	C3orf32	C3orf32	Body			I	A
cg22266824	0.028525	0.270673	0.270673	4	159918056	C4orf45	C4orf45	Body			II
cg24708145	0.00276918	0.33233	0.33233	5	134780343	C5orf20	C5orf20;C5orf20	3'UTR;1stExon			I	C
cg01129238	0.00205118	0.59207	0.59207	6	11779817	C6orf105	C6orf105;C6orf105	TSS1500;TSS1500			II
cg11210880	0.0015522	0.50156	0.50156	6	11779911	C6orf105	C6orf105;C6orf105	TSS1500;TSS1500			II
cg18342964	0.0322475	0.194653	0.194653	6	13471187	C6orf114	C6orf114;GFOD1	5'UTR;Body			II
cg02382532	0.00146339	0.226283	0.226283	6	42110867	C6orf132	C6orf132	TSS200	chr6:42109904-42110361	S_Shore	II
cg19772161	0.0111412	0.145197	0.145197	6	3746570	C6orf145	C6orf145	Body			II
cg23666117	0.0209287	0.110327	0.110327	6	31629909	C6orf47	C6orf47;BAT4	TSS1500;3'UTR	chr6:31628338-31628658	S_Shore	II
cg00672712	0.0194244	0.198423	0.198423	7	99752629	C7orf43	C7orf43	3'UTR	chr7:99755854-99756459	N_Shelf	II
cg00464046	0.00517044	0.318913	0.318913	7	134854551	C7orf49	C7orf49;C7orf49;C7orf49	Body;Body;5'UTR	chr7:134854975-134855696	N_Shore	II
cg14475840	0.00254278	0.443553	0.443553	9	103191817	C9orf30	C9orf30	5'UTR	chr9:103189776-103190020	S_Shore	II
cg14018735	0.00236404	0.137843	0.137843	9	136270734	C9orf96	C9orf96	3'UTR			II
cg19238349	0.0125402	0.135487	0.135487	13	49888180	CAB39L	CAB39L;CAB39L	Body;Body			II
cg18075666	0.0212084	0.135987	0.135987	7	134550430	CALD1	CALD1;CALD1;CALD1	5'UTR;5'UTR;5'UTR			II
cg18079499	0.0209008	0.105917	0.105917	14	90868646	CALM1	CALM1;CALM1	Body;Body	chr14:90863043-90864903	S_Shelf	II
cg04334723	0.0173885	0.137203	0.137203	19	13054427	CALR	CALR	Body	chr19:13056458-13057125	N_Shelf	II
cg20994118	0.00992326	0.132577	0.132577	1	209780966	CAMK1G	CAMK1G	Body			II
cg26177041	0.0179638	0.207527	0.207527	4	114389632	CAMK2D	CAMK2D;CAMK2D;CAMK2D;CAMK2D;CAMK2D;CAMK2D	Body;Body;Body;Body;Body;Body			II
cg14479377	0.00304646	0.532707	0.532707	9	138742730	CAMSAP1	CAMSAP1	Body			II
cg25879365	0.0355765	0.190043	0.190043	1	40510058	CAP1	CAP1;CAP1	5'UTR;5'UTR	chr1:40505411-40506703	S_Shelf	II
cg15775674	0.047919	0.103913	0.103913	15	42694733	CAPN3	CAPN3;CAPN3;CAPN3;CAPN3;CAPN3;CAPN3;CAPN3;CAPN3	Body;Body;Body;1stExon;Body;Body;5'UTR;Body			II
cg13442606	0.00761693	0.131947	0.131947	11	3071269	CARS	CARS;CARS;CARS;CARS	Body;Body;5'UTR;Body			II
cg21190595	0.002026	0.124737	0.124737	11	3071167	CARS	CARS;CARS;CARS;CARS	Body;Body;5'UTR;Body			II
cg04828493	0.048812	0.168887	0.168887	13	111328783	CARS2	CARS2	Body	chr13:111331166-111331373	N_Shelf	I	A
cg25763292	0.041438	0.41387	0.41387	10	115442231	CASP7	CASP7;CASP7;CASP7;CASP7	5'UTR;5'UTR;5'UTR;5'UTR	chr10:115439007-115440196	S_Shelf	II
cg21646082	0.0349422	0.342503	0.342503	1	26603970	CCDC21	CCDC21	3'UTR	chr1:26606362-26606913	N_Shelf	II
cg11861474	0.0319167	0.154467	0.154467	17	78013825	CCDC40	CCDC40	Body	chr17:78009076-78011084	S_Shelf	II
cg18590502	0.023403	0.1007	0.1007	3	49203081	CCDC71	CCDC71	5'UTR	chr3:49203285-49203820	N_Shore	II
cg04242464	0.0333928	0.23532	0.23532	14	100068637	CCDC85C	CCDC85C	Body	chr14:100069475-100071813	N_Shore	II
cg22647738	0.0362608	0.176227	0.176227	17	34304462	CCL16	CCL16	3'UTR			II
cg04250732	0.0189695	0.261853	0.261853	16	57391655	CCL22	CCL22	TSS1500			II
cg02532928	0.00195899	0.158033	0.158033	16	57391800	CCL22	CCL22	TSS1500			II
cg08298591	0.00721997	0.111	0.111	16	57391829	CCL22	CCL22	TSS1500			II
cg02932854	0.0181906	0.439223	0.439223	7	75444115	CCL24	CCL24	TSS1500			II
cg17558623	0.0294907	0.321547	0.321547	12	4397947	CCND2	CCND2	Body			I	A
cg16832648	0.00915315	0.12439	0.12439	10	35703322	CCNY	CCNY;CCNY	Body;5'UTR			II
cg09088625	0.00235212	0.751983	0.751983	3	46246578	CCR1	CCR1	5'UTR			II
cg11589536	0.00695812	0.13289	0.13289	3	46250518	CCR1	CCR1	TSS1500			II
cg04813904	0.0282168	0.42207	0.42207	5	66488838	CD180	CD180	Body			II
cg10185424	0.0305834	0.259337	0.259337	5	66478491	CD180	CD180	3'UTR			II
cg14910296	0.0338693	0.406653	0.406653	15	73980827	CD276	CD276;CD276	5'UTR;5'UTR	chr15:73976559-73977323	S_Shelf	II
cg10586317	0.00195818	0.3828	0.3828	15	73979250	CD276	CD276;CD276	5'UTR;5'UTR	chr15:73976559-73977323	S_Shore	II
cg04171808	0.00948762	0.43406	0.43406	11	35188437	CD44	CD44;CD44;CD44;CD44;CD44	Body;Body;Body;Body;Body			II
cg08688659	0.00479023	0.19973	0.19973	11	35249965	CD44	CD44;CD44;CD44;CD44;CD44	Body;Body;Body;Body;Body			II
cg14082886	0.00249	0.145207	0.145207	11	35164485	CD44	CD44;CD44;CD44;CD44;CD44	Body;Body;Body;Body;Body	chr11:35160375-35161000	S_Shelf	II
cg17215278	0.0397282	0.107933	0.107933	1	117114263	CD58	CD58;CD58;CD58	TSS1500;TSS1500;TSS1500	chr1:117112960-117113883	S_Shore	II
cg07440264	0.00139906	0.4816	0.4816	11	33744977	CD59	CD59;CD59;CD59;CD59;CD59;CD59;CD59;CD59	5'UTR;TSS1500;5'UTR;TSS1500;5'UTR;TSS1500;TSS1500;5'UTR			II
cg23903301	0.00465386	0.373577	0.373577	11	33744366	CD59	CD59;CD59;CD59;CD59;CD59;CD59;CD59;CD59	5'UTR;5'UTR;TSS200;5'UTR;TSS200;5'UTR;TSS200;5'UTR			II
cg04188351	0.0141098	0.237823	0.237823	11	33744823	CD59	CD59;CD59;CD59;CD59;CD59;CD59;CD59;CD59	5'UTR;TSS1500;5'UTR;TSS1500;5'UTR;TSS1500;TSS1500;5'UTR			II
cg21008399	0.00248934	0.64626	0.64626	12	56120816	CD63	CD63;CD63	Body;Body	chr12:56122017-56123186	N_Shore	II
cg22249612	0.0354854	0.195563	0.195563	12	56121485	CD63	CD63;CD63	Body;Body	chr12:56122017-56123186	N_Shore	I	T
cg05270696	0.0267144	0.27896	0.27896	17	7483518	CD68	CD68;CD68	Body;Body	chr17:7486285-7487431	N_Shelf	II
cg04057956	0.0039828	0.105773	0.105773	12	6339200	CD9	CD9	Body			II
cg07855639	0.021618	0.32574	0.32574	22	37959465	CDC42EP1	CDC42EP1	5'UTR	chr22:37956102-37957926	S_Shore	I	A
cg25664938	0.0279422	0.261757	0.261757	3	119030023	CDGAP	CDGAP	Body			II
cg03032677	0.0147945	0.32625	0.32625	6	36648794	CDKN1A	CDKN1A;CDKN1A	5'UTR;5'UTR	chr6:36646244-36648465	S_Shore	I	A
cg24425727	0.0107	0.13753	0.13753	6	36645648	CDKN1A	CDKN1A;CDKN1A	TSS1500;TSS1500	chr6:36646244-36648465	N_Shore	II
cg27534599	0.0343183	0.14257	0.14257	22	17680477	CECR1	CECR1;CECR1;CECR1	Body;1stExon;5'UTR			II
cg00908766	0.0194529	0.120507	0.120507	1	109817496	CELSR2	CELSR2	3'UTR			I	A
cg12124018	0.00682344	0.163277	0.163277	6	31916683	CFB	CFB	Body			II
cg25567938	0.0380896	0.11862	0.11862	2	201993795	CFLAR	CFLAR;CFLAR;CFLAR	5'UTR;5'UTR;5'UTR			II
cg02070740	0.0228225	0.402717	0.402717	1	146763914	CHD1L	CHD1L	Body			II
cg11650874	0.0236369	0.125383	0.125383	11	907967	CHID1	CHID1;CHID1;CHID1;CHID1;CHID1	5'UTR;5'UTR;5'UTR;5'UTR;5'UTR	chr11:910242-910500	N_Shelf	I	C
cg22747501	0.00414111	0.453543	0.453543	7	29233476	CHN2	CHN2	TSS1500	chr7:29233704-29235046	N_Shore	I	T
cg00608661	0.000173193	0.695913	0.695913	12	105065028	CHST11	CHST11	Body			II
cg06489615	0.00792124	0.659543	0.659543	16	1518592	CLCN7	CLCN7;CLCN7	Body;Body	chr16:1514412-1514859	S_Shelf	II
cg05255168	0.0030405	0.6069	0.6069	16	1518657	CLCN7	CLCN7;CLCN7	Body;Body	chr16:1514412-1514859	S_Shelf	I	A
cg03655684	0.0173238	0.547827	0.547827	16	1508785	CLCN7	CLCN7;CLCN7	Body;Body	chr16:1507355-1507653	S_Shore	II
cg05516020	0.00500244	0.388953	0.388953	16	1518751	CLCN7	CLCN7;CLCN7	Body;Body	chr16:1514412-1514859	S_Shelf	II
cg10364862	0.00862547	0.771397	0.771397	16	11220376	CLEC16A	CLEC16A	Body			II
cg17051905	0.0301839	0.286187	0.286187	8	1725140	CLN8	CLN8	Body			I	C
cg19198358	0.0199352	0.23904	0.23904	8	1725179	CLN8	CLN8	Body			II
cg23606775	0.00670819	0.193393	0.193393	1	9790616	CLSTN1	CLSTN1;CLSTN1	Body;Body	chr1:9790292-9790704	Island	II
cg00864293	0.00537622	0.623583	0.623583	16	81586800	CMIP	CMIP;CMIP	Body;Body			I	T
cg09685472	0.0286809	0.19414	0.19414	16	81527427	CMIP	CMIP	Body			II
cg06627532	0.0058514	0.10513	0.10513	16	81491312	CMIP	CMIP	Body			II
cg11526665	0.00499037	0.57431	0.57431	1	224896204	CNIH3	CNIH3	Body			II
cg05465955	0.0349875	0.336003	0.336003	17	40715236	COASY	COASY;COASY;COASY;COASY;COASY	1stExon;Body;Body;Body;5'UTR	chr17:40714087-40715282	Island	I	T
cg26852712	0.0110077	0.603857	0.603857	21	46890907	COL18A1	COL18A1;COL18A1;COL18A1	Body;Body;Body	chr21:46890848-46891115	Island	I	T
cg14356919	0.0160105	0.36625	0.36625	21	46890997	COL18A1	COL18A1;COL18A1;COL18A1	Body;Body;Body	chr21:46890848-46891115	Island	II
cg18656024	0.0193843	0.17569	0.17569	3	48633144	COL7A1	COL7A1	TSS1500	chr3:48631882-48632901	S_Shore	II
cg13847858	0.0271918	0.242153	0.242153	1	160287822	COPA	COPA;COPA;SUMO1P3	Body;Body;Body			II
cg14630032	0.00558637	0.43195	0.43195	3	148898124	CP	CP	Body			II
cg12665414	0.0460431	0.114427	0.114427	5	173318755	CPEB4	CPEB4	Body	chr5:173314931-173315979	S_Shelf	II
cg09317371	0.0256138	0.233767	0.233767	16	57180175	CPNE2	CPNE2	Body			I	A
cg21741998	0.00364474	0.169357	0.169357	6	36788637	CPNE5	CPNE5	Body			II
cg17641876	0.0118103	0.236733	0.236733	22	51017723	CPT1B	CPT1B;CHKB;CPT1B;CHKB-CPT1B;CPT1B;CPT1B;CPT1B;CPT1B;CPT1B	TSS1500;Body;TSS1500;Body;TSS1500;TSS1500;TSS1500;TSS1500;TSS1500	chr22:51016253-51017020	S_Shore	II
cg27624753	0.0307396	0.201127	0.201127	16	1673702	CRAMP1L	CRAMP1L	Body	chr16:1676042-1676297	N_Shelf	II
cg09205945	0.0104041	0.125847	0.125847	7	137662133	CREB3L2	CREB3L2	Body			II
cg04888360	0.0034446	0.13927	0.13927	10	99648780	CRTAC1	CRTAC1	Body			II
cg21002528	0.0266817	0.253367	0.253367	11	45903754	CRY2	CRY2;CRY2	3'UTR;3'UTR	chr11:45907006-45907809	N_Shelf	II
cg12974258	0.0134955	0.317783	0.317783	5	149493011	CSF1R	CSF1R	TSS200			II
cg24376955	0.0287363	0.14399	0.14399	10	43637359	CSGALNACT2	CSGALNACT2	5'UTR	chr10:43632966-43634222	S_Shelf	II
cg20539307	0.0350977	0.240307	0.240307	8	11715284	CTSB	CTSB;CTSB;CTSB;CTSB;CTSB	5'UTR;5'UTR;5'UTR;5'UTR;5'UTR			II
cg21919729	0.0229899	0.105283	0.105283	8	11719367	CTSB	CTSB;CTSB;CTSB;CTSB;CTSB	5'UTR;5'UTR;5'UTR;5'UTR;5'UTR			I	C
cg20278790	0.00440544	0.489977	0.489977	20	57583474	CTSZ	CTSZ	TSS1500	chr20:57581902-57582595	S_Shore	II
cg06942450	0.00925228	0.458747	0.458747	20	57583520	CTSZ	CTSZ	TSS1500	chr20:57581902-57582595	S_Shore	II
cg00539174	0.00193904	0.38543	0.38543	20	57583434	CTSZ	CTSZ	TSS1500	chr20:57581902-57582595	S_Shore	II
cg25913882	0.0105985	0.379777	0.379777	10	17067842	CUBN	CUBN	Body			II
cg11298524	0.020389	0.181787	0.181787	10	17118624	CUBN	CUBN	Body			II
cg15813095	0.00707248	0.10759	0.10759	11	47491068	CUGBP1	CUGBP1;CUGBP1;CUGBP1	3'UTR;3'UTR;3'UTR			II
cg22519102	0.00225304	0.599623	0.599623	13	113915595	CUL4A	CUL4A;CUL4A	Body;Body	chr13:113917074-113917488	N_Shore	II
cg15755348	0.0496672	0.119657	0.119657	7	101768874	CUX1	CUX1;CUX1;CUX1	Body;Body;Body			I	C
cg24342283	0.000120169	0.18259	0.18259	11	118758603	CXCR5	CXCR5	Body			II
cg24897320	0.0046575	0.358573	0.358573	1	110042528	CYB561D1	CYB561D1;CYB561D1;CYB561D1;CYB561D1;CYB561D1	3'UTR;3'UTR;3'UTR;3'UTR;3'UTR			II
cg00235754	0.0178384	0.321303	0.321303	15	22904606	CYFIP1	CYFIP1	5'UTR			II
cg23217940	0.0110906	0.241857	0.241857	15	22954817	CYFIP1	CYFIP1;CYFIP1	Body;TSS1500			II
cg25409809	0.0498976	0.205143	0.205143	15	22920168	CYFIP1	CYFIP1	5'UTR			II
cg11656478	0.0190925	0.243023	0.243023	2	38297759	CYP1B1	CYP1B1	3'UTR	chr2:38301276-38304518	N_Shelf	II
cg14407177	0.00964643	0.110957	0.110957	2	38298023	CYP1B1	CYP1B1	Body	chr2:38301276-38304518	N_Shelf	II
cg21637761	0.0148226	0.491423	0.491423	17	20107320	CYTSB	CYTSB;CYTSB;CYTSB;CYTSB	Body;Body;Body;Body			II
cg04709703	0.0409613	0.21976	0.21976	11	61449898	DAGLA	DAGLA	5'UTR	chr11:61447599-61448273	S_Shore	II
cg18748062	0.0232488	0.334513	0.334513	19	3966842	DAPK3	DAPK3	Body	chr19:3964645-3964989	S_Shore	II
cg09365002	0.000410184	0.83126	0.83126	6	33288329	DAXX	DAXX;DAXX;DAXX;DAXX	Body;Body;Body;Body	chr6:33288733-33289008	N_Shore	I	C
cg09597022	0.00086885	0.680277	0.680277	6	33288332	DAXX	DAXX;DAXX;DAXX;DAXX	Body;Body;Body;Body	chr6:33288733-33289008	N_Shore	I	A
cg22904406	3.55764e-05	0.59889	0.59889	6	33288296	DAXX	DAXX;DAXX;DAXX;DAXX	Body;Body;Body;Body	chr6:33288733-33289008	N_Shore	II
cg24498636	0.00169677	0.514993	0.514993	6	33288372	DAXX	DAXX;DAXX;DAXX;DAXX	Body;Body;Body;Body	chr6:33288733-33289008	N_Shore	II
cg11151251	0.000401681	0.277987	0.277987	14	69522003	DCAF5	DCAF5	Body			I	C
cg06533895	0.00162188	0.821153	0.821153	16	20908699	DCUN1D3	DCUN1D3	5'UTR	chr16:20911566-20912616	N_Shelf	II
cg13318914	0.000802646	0.563087	0.563087	6	31695061	DDAH2	DDAH2	Body	chr6:31695894-31698245	N_Shore	I	A
cg16515974	0.0309186	0.274773	0.274773	6	31695064	DDAH2	DDAH2	Body	chr6:31695894-31698245	N_Shore	II
cg22577120	0.0254991	0.108803	0.108803	6	110731951	DDO	DDO;DDO	Body;Body			II
cg25607383	0.038532	0.109453	0.109453	6	30853569	DDR1	DDR1;DDR1	5'UTR;5'UTR	chr6:30852102-30852676	S_Shore	II
cg26473110	0.0376659	0.240713	0.240713	11	46385365	DGKZ	DGKZ;DGKZ;DGKZ;DGKZ	Body;5'UTR;Body;Body	chr11:46387905-46388535	N_Shelf	II
cg06836480	0.0469665	0.211977	0.211977	2	169928251	DHRS9	DHRS9;DHRS9;DHRS9	TSS1500;5'UTR;5'UTR			II
cg04132288	0.0476073	0.112523	0.112523	2	169922793	DHRS9	DHRS9;DHRS9	TSS1500;5'UTR			II
cg12492027	0.00183223	0.437813	0.437813	20	35089174	DLGAP4	DLGAP4;DLGAP4;DLGAP4	TSS1500;TSS1500;Body	chr20:35089448-35089998	N_Shore	II
cg17566560	0.0110255	0.267267	0.267267	20	35094679	DLGAP4	DLGAP4;DLGAP4;DLGAP4	Body;5'UTR;Body			II
cg09179691	0.0344885	0.148863	0.148863	20	35094251	DLGAP4	DLGAP4;DLGAP4;DLGAP4	Body;5'UTR;Body			II
cg27401784	0.0125403	0.341077	0.341077	1	46974443	DMBX1	DMBX1;DMBX1	Body;Body			II
cg16681516	0.0129801	0.169343	0.169343	19	46297285	DMWD	DMWD	TSS1500	chr19:46295855-46296347	S_Shore	II
cg26060971	0.0144548	0.126553	0.126553	3	52407402	DNAH1	DNAH1	Body			II
cg23053525	0.0246546	0.359033	0.359033	17	76439249	DNAH17	DNAH17	Body			II
cg08778119	0.0144876	0.201483	0.201483	17	76492566	DNAH17	DNAH17	Body			II
cg14443182	0.000507288	0.365453	0.365453	9	34994200	DNAJB5	DNAJB5;DNAJB5;DNAJB5	Body;Body;Body			II
cg14644378	0.013744	0.118197	0.118197	9	34988588	DNAJB5	DNAJB5;DNAJB5	TSS1500;TSS1500	chr9:34989555-34989875	N_Shore	II
cg11800635	0.0105514	0.181717	0.181717	2	74783088	DOK1	DOK1	Body	chr2:74781494-74782685	S_Shore	I	T
cg03089940	0.0421866	0.157107	0.157107	8	21767146	DOK2	DOK2	Body	chr8:21769694-21770080	N_Shelf	II
cg11776115	0.00248548	0.431857	0.431857	19	2189267	DOT1L	DOT1L	Body	chr19:2190989-2191262	N_Shore	II
cg04173586	0.00843229	0.38478	0.38478	19	2167496	DOT1L	DOT1L	Body	chr19:2163632-2165603	S_Shore	I	T
cg26903766	0.0106755	0.25797	0.25797	19	2231868	DOT1L	DOT1L	3'UTR	chr19:2229737-2230594	S_Shore	II
cg26187031	0.000386775	0.66293	0.66293	8	26457789	DPYSL2	DPYSL2	Body			II
cg18220168	0.00754106	0.18785	0.18785	6	116688224	DSE	DSE	5'UTR	chr6:116691827-116692868	N_Shelf	II
cg10888811	0.0462646	0.15024	0.15024	2	242620306	DTYMK	DTYMK;DTYMK;DTYMK	Body;Body;Body	chr2:242616820-242617094	S_Shelf	II
cg13570892	0.041264	0.407627	0.407627	15	45449437	DUOX1	DUOX1;DUOX1	Body;Body			II
cg02029908	0.025453	0.20276	0.20276	5	172195602	DUSP1	DUSP1	3'UTR	chr5:172197482-172199606	N_Shore	II
cg10080966	0.0222879	0.546907	0.546907	10	112260867	DUSP5	DUSP5	Body	chr10:112257163-112258684	S_Shelf	II
cg17177006	0.0148359	0.10413	0.10413	3	5232410	EDEM1	EDEM1	Body	chr3:5228958-5230190	S_Shelf	II
cg07148024	0.0125154	0.18872	0.18872	1	15753347	EFHD2	EFHD2	Body			II
cg17843487	0.0101507	0.114583	0.114583	1	15756557	EFHD2	EFHD2	3'UTR			II
cg00963675	0.0487013	0.315463	0.315463	10	64572581	EGR2	EGR2;EGR2;EGR2;EGR2	3'UTR;3'UTR;3'UTR;3'UTR	chr10:64573171-64573486	N_Shore	II
cg09374353	0.00159657	0.516053	0.516053	11	64620859	EHD1	EHD1	3'UTR	chr11:64621207-64622246	N_Shore	II
cg01559302	0.00352103	0.324147	0.324147	19	48246266	EHD2	EHD2	3'UTR	chr19:48246632-48247114	N_Shore	II
cg26826183	0.0415798	0.100237	0.100237	19	10231701	EIF3G	EIF3G	TSS1500	chr19:10230162-10230682	S_Shore	II
cg18160135	0.0378455	0.13578	0.13578	4	99851115	EIF4E	EIF4E;EIF4E;EIF4E;EIF4E;EIF4E	5'UTR;1stExon;5'UTR;TSS1500;1stExon	chr4:99849305-99850552	S_Shore	II
cg21554861	0.00928602	0.11697	0.11697	4	99851060	EIF4E	EIF4E;EIF4E;EIF4E;EIF4E;EIF4E	5'UTR;1stExon;5'UTR;TSS1500;1stExon	chr4:99849305-99850552	S_Shore	II
cg08541862	0.0393614	0.311963	0.311963	1	43829524	ELOVL1	ELOVL1	3'UTR	chr1:43832814-43833073	N_Shelf	II
cg05318454	0.0403086	0.118363	0.118363	19	46117805	EML2	EML2	Body	chr19:46119454-46119815	N_Shore	II
cg20048037	0.0272032	0.169127	0.169127	8	120605539	ENPP2	ENPP2;ENPP2;ENPP2	Body;Body;Body			II
cg03927470	0.00726836	0.57229	0.57229	16	14030552	ERCC4	ERCC4	Body			II
cg21204530	0.0056838	0.746717	0.746717	5	172306136	ERGIC1	ERGIC1	Body			II
cg16345114	0.00163586	0.385167	0.385167	5	172306112	ERGIC1	ERGIC1	Body			II
cg24699021	0.00566957	0.265257	0.265257	5	172305986	ERGIC1	ERGIC1	Body			II
cg17038235	0.0151151	0.130763	0.130763	5	172370524	ERGIC1	ERGIC1	Body			II
cg20998539	7.3538e-05	0.51365	0.51365	17	62208374	ERN1	ERN1	TSS1500	chr17:62206971-62208050	S_Shore	II
cg04003327	0.0254332	0.582813	0.582813	2	239007828	ESPNL	ESPNL;SCLY	TSS1500;3'UTR	chr2:239009072-239009361	N_Shore	II
cg00320216	0.0356952	0.234167	0.234167	11	128450029	ETS1	ETS1	5'UTR			II
cg11655490	0.0120099	0.149957	0.149957	12	12038352	ETV6	ETV6	Body			II
cg18657389	0.0123061	0.12854	0.12854	17	74023630	EVPL	EVPL	TSS200			II
cg00328720	0.0264604	0.131407	0.131407	8	28562890	EXTL3	EXTL3	5'UTR	chr8:28558588-28559960	S_Shelf	II
cg18595324	0.0278573	0.129047	0.129047	1	31838695	FABP3	FABP3	3'UTR			II
cg21805788	0.022803	0.118443	0.118443	1	109134372	FAM102B	FAM102B	Body			II
cg06752040	0.0439035	0.135343	0.135343	10	14647373	FAM107B	FAM107B	Body	chr10:14645752-14646705	S_Shore	II
cg15477144	0.0180542	0.103513	0.103513	22	45705034	FAM118A	FAM118A;FAM118A	TSS1500;TSS200	chr22:45705511-45706616	N_Shore	I	C
cg17464436	0.0080648	0.464467	0.464467	1	184922883	FAM129A	FAM129A	Body			II
cg00342891	0.0228564	0.329993	0.329993	1	113263764	FAM19A3	FAM19A3;FAM19A3	5'UTR;5'UTR	chr1:113265573-113265787	N_Shore	II
cg10183671	0.0319009	0.410967	0.410967	7	213848	FAM20C	FAM20C	Body			II
cg05968904	0.00154342	0.363397	0.363397	7	194719	FAM20C	FAM20C	Body	chr7:195474-195988	N_Shore	II
cg14587213	0.000130522	0.185203	0.185203	7	213703	FAM20C	FAM20C	Body			II
cg03831847	0.0293382	0.246247	0.246247	16	88832485	FAM38A	FAM38A	Body			I	T
cg09115713	0.0117016	0.223547	0.223547	16	88832476	FAM38A	FAM38A	Body			I	T
cg08798862	0.0243425	0.136293	0.136293	16	88832532	FAM38A	FAM38A	Body			II
cg02293775	0.0200911	0.26751	0.26751	10	126425471	FAM53B	FAM53B	5'UTR			II
cg04370247	0.0246626	0.20277	0.20277	10	126308552	FAM53B	FAM53B	3'UTR			II
cg15657390	0.0471738	0.108293	0.108293	2	38155843	FAM82A1	FAM82A1;FAM82A1	TSS200;5'UTR	chr2:38152131-38152885	S_Shelf	II
cg22223119	0.000671448	0.635177	0.635177	13	99095684	FARP1	FARP1	Body			II
cg18195165	0.0171348	0.355397	0.355397	7	5549570	FBXL18	FBXL18	Body	chr7:5553168-5553517	N_Shelf	II
cg18880986	0.0084679	0.152137	0.152137	7	5534951	FBXL18	FBXL18	Body	chr7:5534384-5534766	S_Shore	I	A
cg06639923	0.00133291	0.15018	0.15018	7	5534978	FBXL18	FBXL18	Body	chr7:5534384-5534766	S_Shore	II
cg12551957	0.013769	0.119987	0.119987	7	5535006	FBXL18	FBXL18	Body	chr7:5534384-5534766	S_Shore	I	C
cg12002047	0.000273528	0.244443	0.244443	19	7767279	FCER2	FCER2	TSS1500			II
cg26307105	0.0139237	0.12486	0.12486	19	17861017	FCHO1	FCHO1;FCHO1;FCHO1;FCHO1	5'UTR;TSS1500;5'UTR;TSS1500	chr19:17858371-17858891	S_Shelf	II
cg05033369	0.00620018	0.54634	0.54634	1	161676469	FCRLA	FCRLA	TSS1500			II
cg09936371	0.00417109	0.207017	0.207017	19	4795531	FEM1A	FEM1A;FEM1A	1stExon;3'UTR	chr19:4791194-4793217	S_Shelf	II
cg03414932	0.0164969	0.536757	0.536757	4	1008425	FGFRL1	FGFRL1;FGFRL1;FGFRL1	Body;Body;Body	chr4:1007037-1007288	S_Shore	I	A
cg18699025	0.0492112	0.17845	0.17845	4	1008550	FGFRL1	FGFRL1;FGFRL1;FGFRL1	Body;Body;Body	chr4:1007037-1007288	S_Shore	II
cg08423562	0.00564227	0.231377	0.231377	1	38466544	FHL3	FHL3	5'UTR			II
cg04837616	0.0239201	0.109267	0.109267	17	75880542	FLJ45079	FLJ45079	TSS1500	chr17:75883803-75884328	N_Shelf	II
cg02157827	0.00356016	0.116287	0.116287	6	30711805	FLOT1	FLOT1;IER3	TSS1500;Body	chr6:30710307-30712440	Island	I	A
cg18520125	0.0149817	0.51707	0.51707	13	28903926	FLT1	FLT1	Body			I	A
cg16891376	0.000143778	0.133117	0.133117	19	49976438	FLT3LG	FLT3LG	TSS1500			II
cg04308657	0.0245789	0.226117	0.226117	2	153362242	FMNL2	FMNL2	Body			II
cg25828963	0.000506204	0.479287	0.479287	13	49672483	FNDC3A	FNDC3A	Body			II
cg10565512	0.0404811	0.173183	0.173183	14	75748252	FOS	FOS	3'UTR	chr14:75743683-75746798	S_Shore	II
cg23404711	0.0336298	0.127813	0.127813	14	75747047	FOS	FOS	Body	chr14:75743683-75746798	S_Shore	II
cg24220178	0.00543416	0.639983	0.639983	17	80541649	FOXK2	FOXK2	Body	chr17:80541548-80541754	Island	I	T
cg23628350	0.0109676	0.14976	0.14976	17	80561982	FOXK2	FOXK2	3'UTR	chr17:80559025-80559450	S_Shelf	II
cg18666249	0.00473687	0.23702	0.23702	14	89670502	FOXN3	FOXN3;FOXN3	Body;Body			II
cg27284120	0.0353636	0.168063	0.168063	19	52302551	FPR3	FPR3	5'UTR			II
cg06211255	0.00818401	0.202287	0.202287	11	65153842	FRMD8	FRMD8	TSS200	chr11:65153726-65154606	Island	II
cg15714846	0.00382142	0.105463	0.105463	2	208631684	FZD5	FZD5	3'UTR	chr2:208631558-208634934	Island	I	A
cg20005057	0.000188186	0.28682	0.28682	12	10364834	GABARAPL1	GABARAPL1	TSS1500	chr12:10365369-10365721	N_Shore	II
cg21253043	0.048171	0.227327	0.227327	12	51783393	GALNT6	GALNT6	5'UTR	chr12:51785279-51785821	N_Shore	II
cg14528056	0.0388172	0.342967	0.342967	1	155194782	GBAP1	GBAP1	Body	chr1:155197116-155197534	N_Shelf	II
cg16554534	0.000811524	0.104847	0.104847	17	73238513	GGA3	GGA3;GGA3	Body;Body			II
cg05922723	0.00567698	0.521447	0.521447	7	100285650	GIGYF1	GIGYF1	Body	chr7:100284888-100285155	S_Shore	I	A
cg05725719	0.0293635	0.102863	0.102863	7	150433828	GIMAP5	GIMAP5	TSS1500			I	T
cg08217285	0.0229313	0.11759	0.11759	17	27917879	GIT1	GIT1;GIT1	TSS1500;TSS1500	chr17:27918161-27918398	N_Shore	II
cg22528979	0.00651785	0.513737	0.513737	19	17688265	GLT25D1	GLT25D1	Body	chr19:17688012-17688373	Island	I	T
cg05793240	0.00362732	0.277093	0.277093	7	2802953	GNA12	GNA12	Body	chr7:2802440-2802698	S_Shore	II
cg11478896	0.0466564	0.208063	0.208063	7	2848750	GNA12	GNA12	Body			II
cg19524238	0.00377537	0.142107	0.142107	7	2802976	GNA12	GNA12	Body	chr7:2802440-2802698	S_Shore	I	A
cg00947599	0.0231756	0.129573	0.129573	7	2802697	GNA12	GNA12	Body	chr7:2802440-2802698	Island	II
cg17413194	0.0231565	0.224093	0.224093	17	63053996	GNA13	GNA13	TSS1500	chr17:63051893-63053355	S_Shore	II
cg20091384	0.00770718	0.43075	0.43075	19	2700927	GNG7	GNG7	5'UTR	chr19:2702532-2702987	N_Shore	I	C
cg19851563	0.0160897	0.133583	0.133583	19	2546844	GNG7	GNG7	5'UTR	chr19:2546620-2546983	Island	I	A
cg17036641	0.00295136	0.358717	0.358717	3	52723544	GNL3	GNL3;GNL3;GNL3;SNORD19B	Body;Body;Body;TSS1500	chr3:52719934-52720335	S_Shelf	II
cg21199854	0.015276	0.11424	0.11424	3	52724044	GNL3	GNL3;GNL3;GNL3;SNORD19B	Body;Body;Body;TSS1500	chr3:52719934-52720335	S_Shelf	II
cg04915300	0.00241944	0.205343	0.205343	2	157314925	GPD2	GPD2;GPD2	5'UTR;5'UTR			II
cg10736330	0.00039523	0.59714	0.59714	13	99960957	GPR183	GPR183;UBAC2;UBAC2;UBAC2	TSS1500;Body;Body;Body			II
cg24416609	0.0124042	0.16402	0.16402	2	231773530	GPR55	GPR55	3'UTR			II
cg16734795	0.0338556	0.239917	0.239917	19	47839187	GPR77	GPR77	TSS1500			II
cg00859129	0.00560372	0.20938	0.20938	1	109422184	GPSM2	GPSM2	5'UTR	chr1:109419544-109420038	S_Shelf	I	A
cg16587265	0.000217183	0.760483	0.760483	8	145728203	GPT	GPT	TSS1500	chr8:145725460-145726707	S_Shore	II
cg14476479	0.00178156	0.720223	0.720223	8	145728209	GPT	GPT	TSS1500	chr8:145725460-145726707	S_Shore	II
cg10732871	0.00839372	0.335273	0.335273	19	1102675	GPX4	GPX4;GPX4	TSS1500;TSS1500	chr19:1103722-1105758	N_Shore	II
cg12853158	0.0106458	0.17632	0.17632	22	47022462	GRAMD4	GRAMD4	TSS200	chr22:47022457-47022659	Island	I	T
cg00636527	0.0218127	0.207507	0.207507	5	176859356	GRK6	GRK6;GRK6;GRK6	Body;Body;Body	chr5:176860862-176861098	N_Shore	II
cg07631309	0.013744	0.21906	0.21906	10	106020930	GSTO1	GSTO1	Body			II
cg11566152	0.000713827	0.516757	0.516757	3	120499981	GTF2E1	GTF2E1	Body			II
cg18325315	0.0205342	0.15273	0.15273	7	73897230	GTF2IRD1	GTF2IRD1;GTF2IRD1	5'UTR;5'UTR	chr7:73894815-73895110	S_Shelf	II
cg04290133	0.0184178	0.240283	0.240283	7	65439512	GUSB	GUSB	Body			I	T
cg06745001	0.00331276	0.137653	0.137653	19	49471563	GYS1	GYS1;GYS1;GYS1	3'UTR;Body;3'UTR	chr19:49472522-49472880	N_Shore	II
cg27273033	0.0103539	0.125897	0.125897	19	35773718	HAMP	HAMP	Body	chr19:35769543-35770197	S_Shelf	II
cg01707330	0.0327293	0.363053	0.363053	6	30290408	HCG18	HCG18;HCG18	Body;Body	chr6:30294169-30295071	N_Shelf	II
cg11492288	0.0374843	0.194003	0.194003	6	30290596	HCG18	HCG18;HCG18	Body;Body	chr6:30294169-30295071	N_Shelf	II
cg19195712	0.0174611	0.230767	0.230767	6	31026215	HCG22	HCG22	Body			II
cg05114739	0.00421593	0.190993	0.190993	2	240238904	HDAC4	HDAC4	Body			II
cg19163395	0.000490207	0.873947	0.873947	17	42164433	HDAC5	HDAC5;HDAC5	Body;Body			I	A
cg04892643	0.00654444	0.184427	0.184427	7	18906433	HDAC9	HDAC9;HDAC9;HDAC9	Body;Body;Body			II
cg09907068	0.0454715	0.124237	0.124237	2	197159060	HECW2	HECW2	Body			II
cg24495350	0.00250694	0.250277	0.250277	15	72651198	HEXA	HEXA	Body			II
cg23922755	0.0278009	0.109027	0.109027	4	3443656	HGFAC	HGFAC	TSS200			I	A
cg05283453	0.0294074	0.17162	0.17162	17	79659241	HGS	HGS	Body	chr17:79662850-79663055	N_Shelf	I	C
cg24048338	0.0106845	0.237983	0.237983	8	43046482	HGSNAT	HGSNAT	Body			II
cg00970057	0.00090562	0.597937	0.597937	1	42272694	HIVEP3	HIVEP3;HIVEP3	5'UTR;5'UTR			II
cg10054398	0.000716481	0.349747	0.349747	1	42208040	HIVEP3	HIVEP3;HIVEP3	5'UTR;5'UTR			II
cg02123091	0.0332371	0.129593	0.129593	12	66261320	HMGA2	HMGA2;HMGA2	Body;Body			II
cg05718255	0.0205148	0.36767	0.36767	22	35790141	HMOX1	HMOX1	3'UTR			II
cg07757007	0.045922	0.134417	0.134417	2	138734074	HNMT	HNMT;HNMT	Body;Body			II
cg10773266	0.0010956	0.143023	0.143023	10	43895225	HNRNPF	HNRNPF;HNRNPF;HNRNPF;HNRNPF	5'UTR;5'UTR;5'UTR;5'UTR	chr10:43891546-43892917	S_Shelf	II
cg11938718	0.00935099	0.13372	0.13372	2	10526453	HPCAL1	HPCAL1;HPCAL1	5'UTR;5'UTR			II
cg27092248	0.0071011	0.102123	0.102123	3	11178798	HRH1	HRH1;HRH1	5'UTR;1stExon			II
cg05915794	0.0258086	0.16274	0.16274	17	77127220	HRNBP3	HRNBP3	5'UTR	chr17:77127405-77127606	N_Shore	I	T
cg27018424	0.0497684	0.144297	0.144297	6	33173425	HSD17B8	HSD17B8	Body	chr6:33172289-33172823	S_Shore	II
cg11335171	0.0394178	0.109687	0.109687	6	33173333	HSD17B8	HSD17B8	Body	chr6:33172289-33172823	S_Shore	II
cg05426956	0.0195725	0.149907	0.149907	10	124246168	HTRA1	HTRA1	Body			II
cg02410245	0.0419005	0.188647	0.188647	12	6649349	IFFO1	IFFO1;IFFO1;IFFO1	3'UTR;3'UTR;3'UTR	chr12:6649677-6649897	N_Shore	II
cg27409154	0.00537139	0.199143	0.199143	12	53490412	IGFBP6	IGFBP6	TSS1500	chr12:53491572-53491955	N_Shore	II
cg17075352	0.0233064	0.137633	0.137633	4	71533675	IGJ	IGJ	TSS1500			II
cg11739399	0.00256243	0.293957	0.293957	1	206669785	IKBKE	IKBKE	3'UTR			II
cg27606396	0.0339477	0.132687	0.132687	2	113542117	IL1A	IL1A;IL1A	1stExon;5'UTR			II
cg26788216	0.0188521	0.227003	0.227003	2	102844110	IL1RL2	IL1RL2	Body			II
cg03703171	0.0246343	0.1085	0.1085	2	113875226	IL1RN	IL1RN;IL1RN;IL1RN	TSS1500;TSS1500;TSS1500			II
cg15633035	0.0247303	0.18878	0.18878	1	154439516	IL6R	IL6R;IL6R	3'UTR;3'UTR			II
cg04312209	0.0267817	0.196697	0.196697	5	35857130	IL7R	IL7R	1stExon			II
cg05343021	0.0290193	0.136983	0.136983	19	10773698	ILF3	ILF3;ILF3;ILF3;ILF3;ILF3	5'UTR;5'UTR;5'UTR;5'UTR;5'UTR			II
cg23998391	0.0246364	0.136967	0.136967	12	57848560	INHBE	INHBE	TSS1500			II
cg09163720	0.0262114	0.192773	0.192773	10	134400506	INPP5A	INPP5A	Body			II
cg10013455	0.0194561	0.168607	0.168607	10	134400191	INPP5A	INPP5A	Body			I	C
cg01917259	0.00796684	0.253013	0.253013	1	38414057	INPP5B	INPP5B	TSS1500			II
cg16448702	8.2401e-05	0.393707	0.393707	2	234072980	INPP5D	INPP5D;INPP5D	Body;Body			I	A
cg07185664	0.0187604	0.170067	0.170067	17	1412950	INPP5K	INPP5K;INPP5K;INPP5K	Body;Body;Body	chr17:1412125-1412450	S_Shore	II
cg18644782	0.0193791	0.397507	0.397507	3	13045896	IQSEC1	IQSEC1	Body			II
cg13071069	0.00912114	0.197497	0.197497	3	13005914	IQSEC1	IQSEC1;IQSEC1	Body;Body	chr3:13008648-13009210	N_Shelf	II
cg07955474	0.00509181	0.172563	0.172563	16	85935556	IRF8	IRF8	5'UTR	chr16:85932121-85932942	S_Shelf	II
cg24087438	0.0084775	0.641843	0.641843	17	3704482	ITGAE	ITGAE;ITGAE	1stExon;5'UTR			I	A
cg20765716	0.00179203	0.59799	0.59799	17	3704602	ITGAE	ITGAE	TSS200			I	A
cg24738036	0.00215533	0.49936	0.49936	17	3704476	ITGAE	ITGAE;ITGAE	1stExon;5'UTR			II
cg17074014	0.0108742	0.422943	0.422943	17	3704494	ITGAE	ITGAE;ITGAE	1stExon;5'UTR			I	T
cg23770271	0.00236321	0.344893	0.344893	17	3704471	ITGAE	ITGAE;ITGAE	1stExon;5'UTR			II
cg27296308	0.00566179	0.382587	0.382587	2	9556116	ITGB1BP1	ITGB1BP1;ITGB1BP1	Body;Body			II
cg22699620	0.000697319	0.74602	0.74602	21	46348691	ITGB2	ITGB2;ITGB2	5'UTR;1stExon	chr21:46351328-46352911	N_Shelf	II
cg14112356	0.00398157	0.462303	0.462303	21	46348443	ITGB2	ITGB2	5'UTR	chr21:46351328-46352911	N_Shelf	II
cg08309251	0.00534472	0.30327	0.30327	21	46348306	ITGB2	ITGB2	5'UTR	chr21:46351328-46352911	N_Shelf	II
cg19784816	0.0241842	0.110297	0.110297	3	52812520	ITIH1	ITIH1;ITIH1;ITIH1;ITIH1	TSS200;TSS1500;TSS1500;Body			II
cg05939041	0.0428735	0.25638	0.25638	14	93474066	ITPK1	ITPK1;ITPK1;ITPK1	Body;Body;Body			II
cg21097788	0.0414402	0.102377	0.102377	14	93502930	ITPK1	ITPK1;ITPK1;ITPK1	Body;Body;Body			II
cg08998950	0.00905109	0.167183	0.167183	3	4856199	ITPR1	ITPR1;ITPR1;ITPR1	Body;Body;Body			II
cg16098545	0.00636867	0.16165	0.16165	12	26492312	ITPR2	ITPR2	3'UTR			II
cg24168991	0.0125639	0.427147	0.427147	10	106078922	ITPRIP	ITPRIP	5'UTR	chr10:106074965-106075368	S_Shelf	II
cg26797722	0.0151662	0.203007	0.203007	6	15432551	JARID2	JARID2	Body			II
cg21088514	0.00945315	0.20663	0.20663	21	35884376	KCNE1	KCNE1	TSS1500			II
cg06514003	0.00854208	0.365097	0.365097	17	40330907	KCNH4	KCNH4	Body	chr17:40332597-40333471	N_Shore	II
cg24900654	0.0275626	0.16495	0.16495	19	44285594	KCNN4	KCNN4	TSS200			I	T
cg26890181	0.0262176	0.15463	0.15463	19	44285940	KCNN4	KCNN4	TSS1500			II
cg26402410	0.0488328	0.16939	0.16939	12	109907177	KCTD10	KCTD10	Body			II
cg08461425	0.0106952	0.415033	0.415033	12	121971790	KDM2B	KDM2B;KDM2B	Body;Body	chr12:121975028-121976140	N_Shelf	II
cg23972735	0.00386607	0.393743	0.393743	12	121890311	KDM2B	KDM2B;KDM2B	Body;Body	chr12:121890223-121890510	Island	I	A
cg21423404	0.00647514	0.19388	0.19388	12	121976833	KDM2B	KDM2B;KDM2B	Body;Body	chr12:121975028-121976140	S_Shore	II
cg19764940	0.0423036	0.129027	0.129027	19	5141399	KDM4B	KDM4B	Body	chr19:5141263-5141603	Island	II
cg14195992	0.00115717	0.536333	0.536333	8	48265917	KIAA0146	KIAA0146	Body			II
cg14369329	0.0316423	0.128983	0.128983	14	70104457	KIAA0247	KIAA0247	5'UTR			II
cg18680181	0.00318421	0.31272	0.31272	14	35629311	KIAA0391	KIAA0391	Body			II
cg27229664	0.0132495	0.23699	0.23699	16	85096666	KIAA0513	KIAA0513	5'UTR			II
cg19260606	0.0018055	0.142573	0.142573	1	15100030	KIAA1026	KIAA1026;KIAA1026	Body;Body			II
cg00788760	0.010504	0.168347	0.168347	22	44682494	KIAA1644	KIAA1644	Body			II
cg24782497	0.0120956	0.440917	0.440917	19	18385409	KIAA1683	KIAA1683;KIAA1683;KIAA1683	TSS200;TSS200;TSS200			II
cg26184474	0.0423083	0.10495	0.10495	5	61623163	KIF2A	KIF2A;KIF2A	Body;Body			II
cg01078772	0.00180735	0.5931	0.5931	20	30920486	KIF3B	KIF3B	3'UTR			II
cg15646778	0.0269809	0.184563	0.184563	6	33376062	KIFC1	KIFC1	Body	chr6:33377929-33379167	N_Shore	II
cg16429725	0.00586831	0.313457	0.313457	16	57798273	KIFC3	KIFC3;KIFC3;KIFC3	Body;Body;Body	chr16:57794707-57795059	S_Shelf	II
cg03532815	0.0137893	0.466853	0.466853	19	18771327	KLHL26	KLHL26	Body	chr19:18771078-18771340	Island	I	A
cg17893669	0.00797413	0.376857	0.376857	19	18771179	KLHL26	KLHL26	Body	chr19:18771078-18771340	Island	II
cg09530650	0.00354682	0.473823	0.473823	5	137024163	KLHL3	KLHL3	Body			II
cg00994984	0.0213304	0.151113	0.151113	13	113973528	LAMP1	LAMP1	Body	chr13:113975893-113976139	N_Shelf	II
cg18030943	0.000956115	0.413067	0.413067	3	182876556	LAMP3	LAMP3	Body	chr3:182880277-182880722	N_Shelf	II
cg08553913	0.0272688	0.11866	0.11866	17	37028977	LASP1	LASP1	Body	chr17:37025737-37027104	S_Shore	II
cg01429558	0.004985	0.586043	0.586043	1	43214547	LEPRE1	LEPRE1;LEPRE1	Body;Body			I	T
cg03676485	0.00528958	0.318617	0.318617	7	2563816	LFNG	LFNG;LFNG;LFNG;LFNG	Body;Body;Body;Body	chr7:2563610-2564056	Island	II
cg20008101	0.000581343	0.11743	0.11743	14	55595227	LGALS3	LGALS3	TSS1500	chr14:55595697-55596692	N_Shore	II
cg26601559	0.0134008	0.5134	0.5134	5	77837019	LHFPL2	LHFPL2	5'UTR			II
cg05497253	0.0105254	0.241333	0.241333	5	77830465	LHFPL2	LHFPL2	5'UTR			II
cg05365532	0.00106097	0.16029	0.16029	19	55128350	LILRB1	LILRB1	TSS1500			II
cg03688987	0.0218667	0.102653	0.102653	19	54761178	LILRB5	LILRB5;LILRB5;LILRB5	TSS200;TSS200;TSS200			II
cg05310309	0.0244794	0.108977	0.108977	2	109257429	LIMS1	LIMS1	5'UTR			II
cg27307975	0.028666	0.137297	0.137297	15	58797839	LIPC	LIPC	Body			II
cg09960641	0.00562827	0.52929	0.52929	19	35598494	LOC100128675	LOC100128675;LOC100128675	TSS1500;TSS1500			II
cg20271330	0.0363236	0.167203	0.167203	1	204338515	LOC127841	LOC127841	Body			II
cg11915672	0.000211688	0.164257	0.164257	6	41103849	LOC221442	LOC221442	Body			II
cg05591270	0.00404228	0.548013	0.548013	10	80732609	LOC283050	LOC283050;LOC283050;LOC283050	Body;Body;Body	chr10:80733751-80734013	N_Shore	II
cg00945409	0.00808146	0.527417	0.527417	10	80737665	LOC283050	LOC283050;LOC283050;LOC283050	Body;Body;Body	chr10:80733751-80734013	S_Shelf	II
cg02876466	0.00849968	0.335043	0.335043	10	80735988	LOC283050	LOC283050;LOC283050;LOC283050	Body;Body;Body	chr10:80733751-80734013	S_Shore	II
cg01057945	0.00196632	0.677797	0.677797	12	50303785	LOC283332	LOC283332	Body			II
cg20005923	0.0105846	0.152877	0.152877	17	76227280	LOC283999	LOC283999	TSS200	chr17:76228110-76228380	N_Shore	II
cg16002660	0.00289755	0.713547	0.713547	17	2310278	LOC284009	LOC284009	Body			II
cg18442830	0.0148447	0.433463	0.433463	17	2317999	LOC284009	LOC284009	Body			II
cg12030031	0.0233451	0.177883	0.177883	6	6614798	LOC285780	LOC285780;LY86	Body;Body			II
cg19323059	0.000663211	0.312403	0.312403	7	41749344	LOC285954	LOC285954;LOC285954	Body;Body	chr7:41745178-41745462	S_Shelf	II
cg13610455	0.00203759	0.568907	0.568907	20	37054900	LOC388796	LOC388796;SNORA71B;LOC388796	Body;TSS1500;Body			II
cg24310959	0.0011466	0.437227	0.437227	20	37054880	LOC388796	LOC388796;SNORA71B;LOC388796	Body;TSS1500;Body			II
cg10325253	0.036944	0.25361	0.25361	17	58166296	LOC645638	LOC645638	TSS1500			II
cg05982859	0.00237589	0.103283	0.103283	17	58164726	LOC645638	LOC645638	Body			II
cg04354689	0.0117989	0.182613	0.182613	16	2660830	LOC652276	LOC652276	Body	chr16:2660772-2660978	Island	I	A
cg25591418	0.0150416	0.276	0.276	22	46402185	LOC730668	LOC730668	TSS1500			II
cg02524983	0.0282193	0.694893	0.694893	3	188012918	LPP	LPP;LPP;LPP	5'UTR;5'UTR;5'UTR			I	T
cg21427213	0.0140107	0.617397	0.617397	3	187872975	LPP	LPP	5'UTR	chr3:187871478-187872354	S_Shore	II
cg16464007	0.0314284	0.270853	0.270853	3	188002729	LPP	LPP;LPP;LPP	5'UTR;5'UTR;5'UTR			II
cg04535966	0.0325951	0.143327	0.143327	3	188034983	LPP	LPP;LPP;LPP	5'UTR;5'UTR;5'UTR			II
cg26233651	0.000173704	0.556223	0.556223	1	90137953	LRRC8C	LRRC8C	5'UTR			II
cg24024833	0.00876599	0.207543	0.207543	11	1892608	LSP1	LSP1;LSP1;LSP1;LSP1;LSP1	5'UTR;5'UTR;Body;1stExon;5'UTR	chr11:1892037-1892556	S_Shore	II
cg04666911	0.0222985	0.182707	0.182707	11	1872756	LSP1	LSP1	TSS1500			II
cg19948253	0.0460973	0.12959	0.12959	11	65318624	LTBP3	LTBP3;LTBP3;LTBP3	Body;Body;Body	chr11:65321225-65321823	N_Shelf	II
cg18266458	0.000339429	0.807833	0.807833	22	38611369	MAFF	MAFF;MAFF;MAFF;MAFF	3'UTR;3'UTR;3'UTR;3'UTR	chr22:38610335-38610828	S_Shore	II
cg15548613	0.0474295	0.28143	0.28143	22	38610795	MAFF	MAFF;MAFF;MAFF;MAFF	Body;Body;Body;Body	chr22:38610335-38610828	Island	I	C
cg18884555	0.0124257	0.280253	0.280253	22	38610234	MAFF	MAFF;MAFF;MAFF;MAFF	Body;Body;Body;5'UTR	chr22:38610335-38610828	N_Shore	II
cg15095913	0.0363938	0.115213	0.115213	7	1576976	MAFK	MAFK	5'UTR	chr7:1575736-1575993	S_Shore	II
cg02652361	0.0488372	0.18743	0.18743	11	65263917	MALAT1	MALAT1	TSS1500	chr11:65264957-65265398	N_Shore	II
cg14382888	0.015842	0.617117	0.617117	1	242163388	MAP1LC3C	MAP1LC3C	TSS1500			II
cg17875657	0.0415072	0.157667	0.157667	2	210360812	MAP2	MAP2	5'UTR			II
cg09563731	0.0444075	0.186237	0.186237	19	4090587	MAP2K2	MAP2K2	3'UTR	chr19:4090200-4090688	Island	I	A
cg03318904	0.0176372	0.250503	0.250503	22	39801522	MAP3K7IP1	MAP3K7IP1;MAP3K7IP1	Body;Body			I	C
cg25182066	0.00208933	0.344507	0.344507	10	30743637	MAP3K8	MAP3K8	Body			II
cg04217929	0.00589917	0.112807	0.112807	2	102419046	MAP4K4	MAP4K4;MAP4K4;MAP4K4	Body;Body;Body			II
cg26814100	0.0358797	0.29511	0.29511	6	136724451	MAP7	MAP7	Body			II
cg24584345	0.0156476	0.15741	0.15741	6	136760679	MAP7	MAP7	Body			II
cg04258520	0.00635936	0.332247	0.332247	14	103868351	MARK3	MARK3;MARK3;MARK3;MARK3;MARK3	Body;Body;Body;Body;Body			II
cg14338062	0.00559254	0.378613	0.378613	12	57883279	MARS	MARS	Body	chr12:57881750-57882035	S_Shore	II
cg09012346	0.0480294	0.24912	0.24912	5	66462988	MAST4	MAST4;MAST4	3'UTR;3'UTR	chr5:66459035-66459595	S_Shelf	II
cg07637837	0.0204975	0.269487	0.269487	18	74824154	MBP	MBP;MBP	5'UTR;5'UTR	chr18:74824149-74824414	Island	I	C
cg27400313	0.0029944	0.183317	0.183317	18	74824280	MBP	MBP;MBP	5'UTR;5'UTR	chr18:74824149-74824414	Island	I	A
cg25786273	0.00553169	0.149603	0.149603	18	74801026	MBP	MBP;MBP	Body;Body	chr18:74799144-74800038	S_Shore	II
cg06773488	0.0165851	0.148063	0.148063	18	74726002	MBP	MBP;MBP;MBP;MBP;MBP;MBP	Body;Body;Body;Body;Body;3'UTR			II
cg17524180	0.0495869	0.12094	0.12094	13	113633600	MCF2L	MCF2L;MCF2L	Body;TSS200	chr13:113633843-113634065	N_Shore	II
cg01762315	0.0269905	0.11037	0.11037	2	47164967	MCFD2	MCFD2;MCFD2	5'UTR;Body	chr2:47167858-47168978	N_Shelf	II
cg26118326	0.0434364	0.291537	0.291537	1	150547677	MCL1	MCL1;MCL1	3'UTR;3'UTR	chr1:150551328-150552353	N_Shelf	II
cg10371155	0.0141594	0.230063	0.230063	17	37561101	MED1	MED1	3'UTR	chr17:37557366-37558982	S_Shelf	II
cg15723874	0.00811511	0.219987	0.219987	1	156457945	MEF2D	MEF2D	5'UTR			II
cg26846864	0.0130949	0.143803	0.143803	16	3307326	MEFV	MEFV	TSS1500	chr16:3304351-3304696	S_Shelf	II
cg13484467	0.0229678	0.180133	0.180133	17	81047784	METRNL	METRNL	Body	chr17:81047515-81047965	Island	II
cg10891521	0.00432335	0.141153	0.141153	17	81047941	METRNL	METRNL	Body	chr17:81047515-81047965	Island	II
cg07917978	0.00412915	0.22358	0.22358	16	21650166	METTL9	METTL9;METTL9	Body;Body			II
cg21012061	0.0110658	0.137733	0.137733	1	205568557	MFSD4	MFSD4	Body			II
cg05827190	0.000689495	0.440907	0.440907	4	681440	MFSD7	MFSD7	Body	chr4:681313-681514	Island	II
cg07086226	0.0244064	0.270647	0.270647	4	681509	MFSD7	MFSD7	Body	chr4:681313-681514	Island	II
cg25103161	0.00220612	0.14153	0.14153	5	179230709	MGAT4B	MGAT4B;MGAT4B	Body;TSS1500	chr5:179232532-179234595	N_Shore	II
cg16702362	0.00980872	0.125153	0.125153	2	135078044	MGAT5	MGAT5	Body			II
cg22514722	0.0215599	0.412933	0.412933	3	127473755	MGLL	MGLL;MGLL	Body;Body			II
cg01922891	0.00947844	0.30742	0.30742	16	4714647	MGRN1	MGRN1;MGRN1;MGRN1;MGRN1	Body;Body;Body;Body			II
cg03819286	0.0160996	0.24026	0.24026	16	4673974	MGRN1	MGRN1;MGRN1;MGRN1;MGRN1	TSS1500;TSS1500;TSS1500;TSS1500	chr16:4674706-4675453	N_Shore	II
cg10449466	0.013413	0.246307	0.246307	12	16505650	MGST1	MGST1;MGST1;MGST1;MGST1	TSS1500;5'UTR;5'UTR;5'UTR			II
cg13897348	0.019597	0.225517	0.225517	1	1549699	MIB2	MIB2;MIB2;MIB2;MIB2;MIB2	TSS1500;TSS1500;TSS1500;TSS1500;TSS1500	chr1:1550453-1552015	N_Shore	II
cg22357379	0.000406186	0.176653	0.176653	19	1257217	MIDN	MIDN	Body	chr19:1256998-1257348	Island	II
cg11389257	0.0382894	0.165253	0.165253	19	342177	MIER2	MIER2	Body	chr19:344164-344458	N_Shore	II
cg23535449	0.0055138	0.539897	0.539897	17	79107259	MIR1250	MIR1250;AATK	TSS200;Body	chr17:79109698-79109911	N_Shelf	II
cg24688837	0.0304359	0.255527	0.255527	17	79107197	MIR1250	MIR1250;AATK	TSS200;Body	chr17:79109698-79109911	N_Shelf	II
cg05858126	0.0106974	0.132207	0.132207	10	104196213	MIR146B	MIR146B	TSS200	chr10:104191984-104192527	S_Shelf	II
cg16395432	5.01436e-05	0.44305	0.44305	1	26880807	MIR1976	MIR1976;RPS6KA1;RPS6KA1	TSS1500;Body;Body			I	A
cg24468934	0.00215864	0.259527	0.259527	1	26880767	MIR1976	MIR1976;RPS6KA1;RPS6KA1	TSS1500;Body;Body			II
cg15759721	0.024816	0.232383	0.232383	17	57918630	MIR21	MIR21	Body			II
cg27023597	0.00393198	0.22875	0.22875	17	57918262	MIR21	MIR21	TSS1500			II
cg22858630	0.00788468	0.430257	0.430257	1	47060645	MKNK1	MKNK1;MKNK1;MKNK1;MKNK1;MKNK1	Body;Body;5'UTR;5'UTR;5'UTR			II
cg08737236	0.0221971	0.3666	0.3666	16	2254692	MLST8	MLST8	TSS1500	chr16:2255168-2255828	N_Shore	II
cg17865265	0.00911819	0.13789	0.13789	12	56236845	MMP19	MMP19	TSS200			II
cg14643264	0.0180886	0.202103	0.202103	9	27408242	MOBKL2B	MOBKL2B	Body			II
cg26186249	0.047522	0.124293	0.124293	2	223538875	MOGAT1	MOGAT1	Body	chr2:223536122-223536565	S_Shelf	II
cg11621113	0.00216905	0.12109	0.12109	19	12776725	MORG1	MORG1;MORG1;MAN2B1	TSS1500;TSS1500;Body	chr19:12777330-12777638	N_Shore	II
cg09474092	0.0235436	0.456973	0.456973	1	181001877	MR1	MR1	TSS1500			II
cg20299697	0.00701364	0.49342	0.49342	3	138069423	MRAS	MRAS;MRAS	5'UTR;5'UTR	chr3:138066795-138067854	S_Shore	I	C
cg07312601	0.000570349	0.60725	0.60725	1	19583887	MRTO4	MRTO4	Body			II
cg16536964	0.0424765	0.24497	0.24497	8	16051412	MSR1	MSR1;MSR1;MSR1	TSS1500;TSS1500;TSS1500			II
cg13804478	0.0196996	0.183053	0.183053	1	155158319	MUC1	MUC1;MUC1;MUC1;MUC1;MUC1;MUC1;MUC1	3'UTR;3'UTR;3'UTR;3'UTR;3'UTR;3'UTR;3'UTR			II
cg25674938	0.0157924	0.227663	0.227663	19	1360981	MUM1	MUM1;MUM1	Body;Body	chr19:1360038-1360347	S_Shore	II
cg20482145	0.0093984	0.165047	0.165047	17	8525165	MYH10	MYH10	Body			II
cg08555912	0.0124992	0.286167	0.286167	4	674399	MYL5	MYL5	Body	chr4:674843-676091	N_Shore	II
cg19611163	0.00627388	0.10808	0.10808	3	123411211	MYLK	MYLK;MYLK;MYLK;MYLK	Body;Body;Body;Body			II
cg13525026	0.0373079	0.130517	0.130517	17	18061071	MYO15A	MYO15A	Body			I	A
cg12229979	0.00148687	0.706097	0.706097	19	17190259	MYO9B	MYO9B;MYO9B	5'UTR;5'UTR	chr19:17186043-17187233	S_Shelf	II
cg11588903	0.00211625	0.425877	0.425877	19	17208493	MYO9B	MYO9B;MYO9B	5'UTR;5'UTR	chr19:17212479-17213332	N_Shelf	II
cg27220117	0.0323465	0.24216	0.24216	10	95218729	MYOF	MYOF;MYOF	Body;Body			II
cg27319917	0.0154754	0.327733	0.327733	16	48592694	N4BP1	N4BP1	Body			II
cg07134316	0.000803634	0.18051	0.18051	12	57488112	NAB2	NAB2	Body			I	A
cg07468710	0.0068907	0.361203	0.361203	19	13231066	NACC1	NACC1	5'UTR	chr19:13228886-13229576	S_Shore	II
cg06219660	0.00315622	0.154967	0.154967	1	1695509	NADK	NADK	Body	chr1:1691767-1692063	S_Shelf	II
cg03877960	0.0427909	0.332393	0.332393	16	5079023	NAGPA	NAGPA	Body			I	A
cg02494512	0.0157489	0.29147	0.29147	16	5079174	NAGPA	NAGPA	Body			II
cg18221226	0.0153406	0.25663	0.25663	12	124997487	NCOR2	NCOR2;NCOR2	5'UTR;5'UTR			II
cg12157156	0.0331816	0.202313	0.202313	12	124880173	NCOR2	NCOR2;NCOR2	Body;Body			II
cg11311053	0.00471323	0.166683	0.166683	12	124912049	NCOR2	NCOR2;NCOR2	Body;Body	chr12:124911243-124911464	S_Shore	II
cg18832619	0.000260269	0.207457	0.207457	19	55417436	NCR1	NCR1;NCR1;NCR1;NCR1;NCR1	TSS200;TSS200;TSS200;TSS200;TSS200			II
cg17804112	0.00102421	0.132957	0.132957	19	55417496	NCR1	NCR1;NCR1;NCR1;NCR1;NCR1	TSS200;TSS200;TSS200;TSS200;TSS200			I	A
cg23254538	0.016408	0.10251	0.10251	6	31556919	NCR3	NCR3;NCR3	3'UTR;Body			II
cg11767757	0.010693	0.295843	0.295843	21	40145404	NCRNA00114	NCRNA00114	TSS200			I	T
cg26354367	0.00395972	0.46623	0.46623	6	30010457	NCRNA00171	NCRNA00171	Body			II
cg15874113	0.0300231	0.131983	0.131983	6	29987762	NCRNA00171	NCRNA00171	Body			II
cg14109456	0.0075477	0.19769	0.19769	9	127040562	NEK6	NEK6;NEK6;NEK6;NEK6	5'UTR;5'UTR;Body;5'UTR			II
cg13512951	0.00304289	0.108333	0.108333	9	127029180	NEK6	NEK6;NEK6;NEK6;NEK6	5'UTR;5'UTR;Body;5'UTR			II
cg14247287	0.0130359	0.295407	0.295407	2	97171218	NEURL3	NEURL3	Body	chr2:97173851-97174485	N_Shelf	II
cg04202511	0.0114932	0.305243	0.305243	16	68117991	NFATC3	NFATC3;NFATC3;NFATC3;NFATC3	TSS1500;TSS1500;TSS1500;TSS1500	chr16:68118564-68119986	N_Shore	I	A
cg04545963	0.0265817	0.175803	0.175803	14	35872393	NFKBIA	NFKBIA	Body	chr14:35873047-35873990	N_Shore	I	C
cg16435627	0.0476679	0.20211	0.20211	14	51291467	NIN	NIN;NIN;NIN;NIN	5'UTR;5'UTR;TSS1500;5'UTR			II
cg03128029	0.0113427	0.242377	0.242377	2	203143288	NOP58	NOP58	Body			II
cg14120703	0.0304052	0.160587	0.160587	9	139416102	NOTCH1	NOTCH1	Body	chr9:139417115-139417518	N_Shore	II
cg08529654	0.0195245	0.14379	0.14379	19	15305938	NOTCH3	NOTCH3	Body	chr19:15306243-15307111	N_Shore	II
cg21243631	0.0134987	0.247047	0.247047	18	21154260	NPC1	NPC1	Body			II
cg17661135	0.00739918	0.26693	0.26693	8	32441430	NRG1	NRG1;NRG1;NRG1;NRG1;NRG1;NRG1;NRG1;NRG1;NRG1;NRG1;NRG1;NRG1	Body;Body;Body;Body;Body;Body;Body;Body;Body;Body;Body;Body			II
cg00945547	0.0353185	0.189737	0.189737	21	16337172	NRIP1	NRIP1	Body			II
cg11870956	0.0243185	0.145467	0.145467	6	30657000	NRM	NRM;KIAA1949	Body;TSS1500	chr6:30655116-30655401	S_Shore	II
cg14113960	0.00348818	0.318753	0.318753	7	75043671	NSUN5B	NSUN5B;NSUN5B;NSUN5B	5'UTR;5'UTR;5'UTR	chr7:75039434-75040103	S_Shelf	II
cg06516476	0.0214832	0.140597	0.140597	6	86174584	NT5E	NT5E	Body			II
cg08147389	0.0269475	0.365433	0.365433	14	73756251	NUMB	NUMB;NUMB;NUMB;NUMB	Body;Body;Body;Body			II
cg21685770	0.0416882	0.214093	0.214093	12	10324918	OLR1	OLR1	TSS200			II
cg23759060	0.0348546	0.19852	0.19852	7	128412659	OPN1SW	OPN1SW	Body			I	A
cg15745401	0.00454427	0.430397	0.430397	11	72974126	P2RY6	P2RY6;P2RY6	TSS1500;TSS1500	chr11:72975469-72975797	N_Shore	II
cg08651937	0.0125622	0.274897	0.274897	3	156530506	PA2G4P4	PA2G4P4	TSS1500	chr3:156533839-156535131	N_Shelf	II
cg26034658	0.0332945	0.150853	0.150853	11	65836743	PACS1	PACS1	TSS1500	chr11:65837254-65838649	N_Shore	II
cg20765408	0.0420387	0.125313	0.125313	13	25085669	PARP4	PARP4	5'UTR	chr13:25086522-25087067	N_Shore	II
cg25758828	0.00381475	0.284857	0.284857	2	113976143	PAX8	PAX8;PAX8;PAX8;PAX8;PAX8;LOC440839	3'UTR;Body;3'UTR;Body;3'UTR;Body			II
cg11338745	0.043859	0.168887	0.168887	3	52716501	PBRM1	PBRM1	5'UTR	chr3:52719934-52720335	N_Shelf	II
cg03280235	0.000894037	0.243713	0.243713	6	32158953	PBX2	PBX2;GPSM3	TSS1500;3'UTR			II
cg23463700	0.0162695	0.171033	0.171033	6	32153540	PBX2	PBX2	3'UTR			II
cg14205864	0.0198934	0.247267	0.247267	13	113841719	PCID2	PCID2;PCID2;PCID2	Body;Body;Body			II
cg09075968	0.0192468	0.168753	0.168753	13	113841799	PCID2	PCID2;PCID2;PCID2	Body;Body;Body			II
cg23828876	0.0123595	0.277817	0.277817	3	196001706	PCYT1A	PCYT1A	5'UTR			II
cg07240689	0.0156441	0.367397	0.367397	10	105205887	PDCD11	PDCD11	3'UTR			II
cg05952572	0.0299896	0.10411	0.10411	11	72295425	PDE2A	PDE2A;PDE2A;PDE2A;PDE2A	Body;Body;Body;Body	chr11:72295167-72295875	Island	I	A
cg23524290	0.0208272	0.315303	0.315303	19	10542131	PDE4A	PDE4A;PDE4A;PDE4A	Body;Body;TSS1500	chr19:10542662-10543120	N_Shore	II
cg16150047	0.00131535	0.388467	0.388467	1	145042811	PDE4DIP	PDE4DIP	Body	chr1:145039740-145040180	S_Shelf	II
cg25613180	0.0330635	0.167643	0.167643	5	149513303	PDGFRB	PDGFRB	Body	chr5:149512300-149512530	S_Shore	II
cg25326952	0.00236642	0.34872	0.34872	7	148720088	PDIA4	PDIA4	Body			II
cg07262247	0.0355548	0.178557	0.178557	5	131593730	PDLIM4	PDLIM4;PDLIM4	Body;Body	chr5:131593039-131593813	Island	I	C
cg17543112	0.0447263	0.128393	0.128393	5	131594335	PDLIM4	PDLIM4;PDLIM4	Body;Body	chr5:131593039-131593813	S_Shore	II
cg17852932	0.0357446	0.12149	0.12149	5	131596064	PDLIM4	PDLIM4;PDLIM4	Body;Body	chr5:131593039-131593813	S_Shelf	II
cg03366992	0.010915	0.369907	0.369907	21	45140831	PDXK	PDXK	Body	chr21:45138293-45139831	S_Shore	II
cg11194994	0.00123087	0.21594	0.21594	1	160175974	PEA15	PEA15	5'UTR	chr1:160175132-160175702	S_Shore	II
cg11940177	0.00955404	0.102973	0.102973	10	99188478	PGAM1	PGAM1	Body	chr10:99185778-99186294	S_Shelf	II
cg20426042	0.0318926	0.453487	0.453487	8	97778709	PGCP	PGCP	5'UTR			II
cg05476182	0.00808668	0.499427	0.499427	5	133913122	PHF15	PHF15	Body			II
cg04746197	0.0452429	0.12265	0.12265	11	2951300	PHLDA2	PHLDA2	TSS1500	chr11:2949788-2951756	Island	II
cg07339155	0.0248831	0.20202	0.20202	11	582126	PHRF1	PHRF1	Body			II
cg02960777	0.0312284	0.253467	0.253467	7	77562848	PHTF2	PHTF2;PHTF2;PHTF2	Body;Body;Body			II
cg06122613	0.000424415	0.537323	0.537323	1	151297900	PI4KB	PI4KB	Body	chr1:151300522-151300724	N_Shelf	II
cg23478124	0.00271907	0.233667	0.233667	11	85776966	PICALM	PICALM;PICALM	Body;Body	chr11:85779725-85780397	N_Shelf	II
cg14553895	0.0041394	0.39821	0.39821	3	178899170	PIK3CA	PIK3CA	5'UTR			II
cg12033075	0.00105797	0.18149	0.18149	1	9788767	PIK3CD	PIK3CD	3'UTR	chr1:9790292-9790704	N_Shore	I	C
cg25342409	0.00494724	0.219197	0.219197	17	8867338	PIK3R5	PIK3R5	5'UTR	chr17:8868469-8869372	N_Shore	II
cg09511477	0.026288	0.333033	0.333033	7	99964511	PILRB	PILRB;PILRB;PILRB	Body;Body;Body			I	T
cg16337566	0.039522	0.242503	0.242503	8	10657514	PINX1	PINX1	Body			II
cg18547284	0.0434255	0.353943	0.353943	7	142828997	PIP	PIP	TSS200			II
cg08301518	0.00321639	0.287467	0.287467	19	3672411	PIP5K1C	PIP5K1C	Body	chr19:3671902-3672121	S_Shore	II
cg02018291	0.0443899	0.152147	0.152147	17	65487462	PITPNC1	PITPNC1;PITPNC1	Body;Body			II
cg24327132	0.00343984	0.135477	0.135477	15	72520632	PKM2	PKM2;PKM2;PKM2	5'UTR;5'UTR;5'UTR	chr15:72522131-72524238	N_Shore	II
cg09072756	0.00990816	0.161583	0.161583	2	159343691	PKP4	PKP4;PKP4	5'UTR;5'UTR			II
cg01846046	0.00562125	0.11027	0.11027	11	64034019	PLCB3	PLCB3	Body	chr11:64034860-64035066	N_Shore	I	T
cg08869066	0.00612121	0.405027	0.405027	19	40872963	PLD3	PLD3;PLD3	Body;Body	chr19:40871617-40871824	S_Shore	I	C
cg00253228	0.0272891	0.143333	0.143333	8	145025610	PLEC1	PLEC1;PLEC1;PLEC1;PLEC1	Body;Body;Body;TSS1500	chr8:145024449-145025179	S_Shore	II
cg13514772	0.00207873	0.473083	0.473083	8	38770414	PLEKHA2	PLEKHA2	5'UTR			II
cg13971849	0.0139395	0.121197	0.121197	8	38790375	PLEKHA2	PLEKHA2	Body			II
cg23002721	0.00448566	0.125403	0.125403	19	49372608	PLEKHA4	PLEKHA4;PLEKHA4	TSS1500;TSS1500	chr19:49375484-49375928	N_Shelf	II
cg17927313	0.00447508	0.375333	0.375333	15	65151592	PLEKHO2	PLEKHO2	Body			II
cg13941978	0.0367952	0.17805	0.17805	15	65143918	PLEKHO2	PLEKHO2	Body			I	T
cg05626664	0.0140511	0.363557	0.363557	1	208394231	PLXNA2	PLXNA2	5'UTR			II
cg12177944	0.00251317	0.471443	0.471443	3	129322537	PLXND1	PLXND1	Body	chr3:129323915-129325332	N_Shore	I	A
cg03636048	0.0244852	0.10181	0.10181	16	72206536	PMFBP1	PMFBP1;PMFBP1	TSS200;TSS1500			II
cg27012908	0.00144897	0.642263	0.642263	16	22345154	POLR3E	POLR3E	3'UTR			II
cg06738169	0.00258624	0.37307	0.37307	19	30102004	POP4	POP4;POP4	Body;Body	chr19:30101233-30101452	S_Shore	II
cg23745290	0.0117969	0.270183	0.270183	4	106392021	PPA2	PPA2;PPA2;PPA2;PPA2;PPA2	Body;Body;Body;Body;Body	chr4:106394551-106395322	N_Shelf	II
cg07676920	0.00494337	0.232557	0.232557	3	12447615	PPARG	PPARG;PPARG;PPARG;PPARG	Body;Body;Body;Body			II
cg17645677	0.0120316	0.189263	0.189263	5	149185704	PPARGC1B	PPARGC1B	Body			II
cg26909981	0.000280376	0.261673	0.261673	19	49377294	PPP1R15A	PPP1R15A	Body	chr19:49375484-49375928	S_Shore	I	A
cg27234786	0.0105646	0.123147	0.123147	1	204381404	PPP1R15B	PPP1R15B	TSS1500	chr1:204380313-204381159	S_Shore	II
cg27022326	0.0168119	0.20555	0.20555	14	102394274	PPP2R5C	PPP2R5C;PPP2R5C;PPP2R5C;PPP2R5C	3'UTR;3'UTR;3'UTR;3'UTR	chr14:102394772-102395123	N_Shore	II
cg19015708	0.00287716	0.175373	0.175373	2	68418292	PPP3R1	PPP3R1	Body			II
cg08752433	0.00935835	0.25199	0.25199	12	111016566	PPTC7	PPTC7	Body	chr12:111020507-111021192	N_Shelf	II
cg19064302	0.0471336	0.165793	0.165793	6	106536036	PRDM1	PRDM1	Body	chr6:106534136-106534385	S_Shore	II
cg00974523	0.00768031	0.352647	0.352647	16	90124400	PRDM7	PRDM7;PRDM7	3'UTR;3'UTR			II
cg06333800	0.0183598	0.151893	0.151893	7	151442481	PRKAG2	PRKAG2;PRKAG2	Body;Body			II
cg06436185	0.00237708	0.122117	0.122117	7	151442351	PRKAG2	PRKAG2;PRKAG2	Body;Body			I	A
cg15453708	0.0167023	0.117093	0.117093	7	151493647	PRKAG2	PRKAG2;PRKAG2	5'UTR;Body			II
cg02110273	0.0100157	0.17289	0.17289	17	64727684	PRKCA	PRKCA	Body			II
cg12116137	0.000840623	0.215123	0.215123	17	1576449	PRPF8	PRPF8	Body			I	T
cg05895403	0.0106527	0.114403	0.114403	16	31150380	PRSS36	PRSS36	3'UTR	chr16:31153556-31154474	N_Shelf	II
cg25875163	0.0258625	0.141423	0.141423	8	143763340	PSCA	PSCA	Body			II
cg17455799	0.0112758	0.10311	0.10311	10	104167432	PSD	PSD	Body	chr10:104168558-104169153	N_Shore	II
cg21249754	0.00641969	0.12782	0.12782	12	7060206	PTPN6	PTPN6;PTPN6;PTPN6	TSS1500;Body;TSS1500			II
cg17932662	0.0363369	0.204193	0.204193	1	202123442	PTPN7	PTPN7;PTPN7	Body;Body			II
cg14628604	3.46592e-05	0.689053	0.689053	7	157646701	PTPRN2	PTPRN2;PTPRN2;PTPRN2	Body;Body;Body	chr7:157647800-157648007	N_Shore	II
cg17218270	0.00116223	0.47286	0.47286	8	37749412	RAB11FIP1	RAB11FIP1;RAB11FIP1	Body;Body			II
cg12935818	0.0147406	0.128893	0.128893	2	238499802	RAB17	RAB17	TSS200			II
cg09154256	0.00665859	0.23368	0.23368	2	65352897	RAB1A	RAB1A;RAB1A	Body;Body	chr2:65356735-65357614	N_Shelf	II
cg16051361	0.00740633	0.10864	0.10864	12	72149658	RAB21	RAB21	Body	chr12:72148477-72149340	S_Shore	II
cg02611240	0.0173767	0.103583	0.103583	12	72149634	RAB21	RAB21	Body	chr12:72148477-72149340	S_Shore	II
cg22516137	0.00959073	0.10951	0.10951	17	80657589	RAB40B	RAB40B	TSS1500	chr17:80655335-80657183	S_Shore	II
cg00164716	0.0400478	0.10184	0.10184	12	56367828	RAB5B	RAB5B	TSS200	chr12:56367636-56368172	Island	I	A
cg01368075	0.00849191	0.117433	0.117433	3	128523902	RAB7A	RAB7A	Body			II
cg26867765	0.0206187	0.110813	0.110813	3	128448775	RAB7A	RAB7A	5'UTR	chr3:128444900-128445650	S_Shelf	II
cg01554474	0.0164786	0.222783	0.222783	1	155107599	RAG1AP1	RAG1AP1;RAG1AP1;RAG1AP1	TSS1500;TSS1500;TSS1500	chr1:155108007-155108611	N_Shore	II
cg14099540	0.0206903	0.145687	0.145687	9	136018794	RALGDS	RALGDS	Body	chr9:136019708-136020134	N_Shore	II
cg18361425	0.00562348	0.181897	0.181897	2	238795355	RAMP1	RAMP1	Body			II
cg23847069	0.0322544	0.411057	0.411057	17	2702204	RAP1GAP2	RAP1GAP2;RAP1GAP2	Body;Body			I	C
cg14560703	0.00649231	0.341837	0.341837	9	134585592	RAPGEF1	RAPGEF1;RAPGEF1	TSS1500;Body			II
cg18841796	0.0160977	0.17915	0.17915	5	130966434	RAPGEF6	RAPGEF6;RAPGEF6;RAPGEF6;RAPGEF6;RAPGEF6;RAPGEF6	Body;Body;Body;Body;Body;Body	chr5:130970415-130971505	N_Shelf	II
cg19638572	0.0043026	0.398807	0.398807	1	206733139	RASSF5	RASSF5;RASSF5;RASSF5	Body;Body;Body	chr1:206730397-206730908	S_Shelf	II
cg01442843	0.0434752	0.302707	0.302707	1	206729040	RASSF5	RASSF5;RASSF5;RASSF5	Body;TSS1500;Body	chr1:206730397-206730908	N_Shore	II
cg01704534	0.0145038	0.136887	0.136887	4	40518024	RBM47	RBM47;RBM47	5'UTR;TSS200			II
cg20789700	0.0202165	0.100227	0.100227	4	40589108	RBM47	RBM47	5'UTR			II
cg05056497	0.00346913	0.149383	0.149383	21	35899448	RCAN1	RCAN1;RCAN1;RCAN1	5'UTR;Body;TSS200			II
cg19733736	0.0313375	0.12744	0.12744	12	56115029	RDH5	RDH5	Body			II
cg14814167	0.00194729	0.594683	0.594683	6	139293014	REPS1	REPS1;REPS1	Body;Body			II
cg24636611	0.0403559	0.116563	0.116563	6	139269418	REPS1	REPS1;REPS1	Body;Body			II
cg00506299	0.00801876	0.2132	0.2132	3	16469127	RFTN1	RFTN1	Body			II
cg08727352	0.0231132	0.531447	0.531447	6	33264844	RGL2	RGL2;RGL2	Body;Body	chr6:33266302-33267582	N_Shore	I	A
cg00291478	0.0475252	0.173777	0.173777	10	121301041	RGS10	RGS10	Body	chr10:121301478-121303169	N_Shore	II
cg18630748	0.0328345	0.129307	0.129307	4	3387499	RGS12	RGS12;RGS12;RGS12	Body;Body;Body			I	C
cg01979352	0.0365631	0.16727	0.16727	1	182569418	RGS16	RGS16	3'UTR	chr1:182573375-182573760	N_Shelf	I	T
cg18033416	0.000502135	0.65062	0.65062	17	30592033	RHBDL3	RHBDL3	TSS1500	chr17:30593198-30594033	N_Shore	II
cg21961852	0.00338008	0.67721	0.67721	7	151207086	RHEB	RHEB	Body			II
cg23774975	0.00710319	0.456847	0.456847	11	3848848	RHOG	RHOG	Body			II
cg06002952	0.0488761	0.158137	0.158137	11	129013349	RICS	RICS	Body			II
cg24096415	0.0176758	0.149143	0.149143	17	1553484	RILP	RILP	TSS200	chr17:1551730-1553249	S_Shore	II
cg14042308	0.00606219	0.35538	0.35538	11	66104468	RIN1	RIN1	TSS1500	chr11:66102024-66102279	S_Shelf	II
cg18952506	0.000930282	0.692773	0.692773	20	19916087	RIN2	RIN2	Body			II
cg10802371	0.00592003	0.169143	0.169143	3	149530305	RNF13	RNF13;RNF13	TSS200;TSS200	chr3:149530293-149531234	Island	II
cg01995548	0.0388313	0.202583	0.202583	16	89628799	RPL13	RPL13;RPL13	Body;Body	chr16:89626644-89627869	S_Shore	II
cg08014182	0.000402318	0.146043	0.146043	6	33241594	RPS18	RPS18	Body	chr6:33239326-33240099	S_Shore	II
cg04856285	0.002175	0.259973	0.259973	6	167016706	RPS6KA2	RPS6KA2;RPS6KA2	Body;Body			II
cg11313708	0.0383375	0.209583	0.209583	19	54710867	RPS9	RPS9	Body	chr19:54711106-54711375	N_Shore	II
cg08363114	0.016703	0.191057	0.191057	19	54711292	RPS9	RPS9	Body	chr19:54711106-54711375	Island	I	T
cg15466684	0.013395	0.183513	0.183513	21	45096497	RRP1B	RRP1B	Body			II
cg24249648	0.0188382	0.168917	0.168917	6	159416530	RSPH3	RSPH3	Body	chr6:159420465-159421293	N_Shelf	II
cg09581137	0.0102816	0.115467	0.115467	16	12069782	RUNDC2A	RUNDC2A	TSS1500	chr16:12070257-12070870	N_Shore	I	T
cg26861995	0.0456155	0.194033	0.194033	3	127831673	RUVBL1	RUVBL1	Body			II
cg01359676	0.00161113	0.756957	0.756957	6	33163760	RXRB	RXRB	Body	chr6:33159991-33160263	S_Shelf	II
cg20198611	0.000944279	0.47726	0.47726	6	33163689	RXRB	RXRB	Body	chr6:33159991-33160263	S_Shelf	II
cg19033438	0.0203387	0.36982	0.36982	6	33163824	RXRB	RXRB	Body	chr6:33159991-33160263	S_Shelf	II
cg16943019	0.0119098	0.450073	0.450073	3	133956516	RYK	RYK;RYK	Body;Body			II
cg18348690	0.0219353	0.22872	0.22872	1	151967697	S100A10	S100A10	TSS1500	chr1:151965657-151966387	S_Shore	II
cg19930352	0.0138772	0.18628	0.18628	1	152009772	S100A11	S100A11	TSS1500	chr1:152008838-152009112	S_Shore	II
cg02573566	0.0347801	0.2403	0.2403	1	153599479	S100A13	S100A13;S100A13;S100A13;S100A13;S100A1;S100A13;S100A13	5'UTR;1stExon;5'UTR;5'UTR;TSS1500;5'UTR;5'UTR			II
cg15207993	0.0333906	0.100233	0.100233	1	153591313	S100A13	S100A13;S100A13;S100A13;S100A13;S100A13	3'UTR;3'UTR;3'UTR;3'UTR;3'UTR			I	C
cg07353685	0.0341546	0.2153	0.2153	1	153536278	S100A2	S100A2	Body			II
cg21217846	0.00490628	0.684983	0.684983	1	153515539	S100A5	S100A5	TSS1500			II
cg08127462	0.00595517	0.35538	0.35538	1	153514264	S100A5	S100A5	TSS200			II
cg00002646	0.0456682	0.341367	0.341367	1	153515502	S100A5	S100A5	TSS1500			II
cg26303281	0.00240758	0.25189	0.25189	1	153515622	S100A5	S100A5	TSS1500			II
cg16554153	0.0115262	0.5812	0.5812	7	92745288	SAMD9	SAMD9	5'UTR			II
cg18840931	0.0408812	0.139117	0.139117	11	68350410	SAPS3	SAPS3;SAPS3;SAPS3;SAPS3;SAPS3;SAPS3	Body;Body;Body;Body;Body;Body			II
cg17400381	0.0410243	0.116573	0.116573	22	50891726	SBF1	SBF1	Body	chr22:50892836-50893042	N_Shore	II
cg19649900	0.0282688	0.11073	0.11073	19	1155030	SBNO2	SBNO2	5'UTR	chr19:1155020-1155305	Island	I	C
cg03319070	0.00936762	0.166717	0.166717	12	125345167	SCARB1	SCARB1;SCARB1	Body;Body	chr12:125347784-125348688	N_Shelf	II
cg09811510	0.0240301	0.14202	0.14202	3	159590447	SCHIP1	SCHIP1	Body			II
cg03033182	0.0125295	0.153087	0.153087	4	141177619	SCOC	SCOC	TSS1500	chr4:141173834-141174567	S_Shelf	II
cg24306573	0.0312468	0.278867	0.278867	20	643716	SCRT2	SCRT2	3'UTR	chr20:643975-645233	N_Shore	II
cg01235820	0.0131717	0.204047	0.204047	20	642782	SCRT2	SCRT2	3'UTR	chr20:642672-642895	Island	I	A
cg20543681	0.00592887	0.119947	0.119947	20	642673	SCRT2	SCRT2	3'UTR	chr20:642672-642895	Island	II
cg05374982	0.0244562	0.135323	0.135323	1	31376412	SDC3	SDC3	Body			II
cg25133786	0.00294573	0.110753	0.110753	1	145096125	SEC22B	SEC22B	TSS1500	chr1:145096393-145096784	N_Shore	II
cg24599709	0.00386808	0.31675	0.31675	2	26578508	SELI	SELI	Body			II
cg00159243	0.00154554	0.420207	0.420207	12	109023799	SELPLG	SELPLG	5'UTR			I	A
cg22422937	0.00479399	0.37833	0.37833	5	79423256	SERINC5	SERINC5	Body			II
cg02126235	0.0231474	0.158567	0.158567	14	94855034	SERPINA1	SERPINA1;SERPINA1;SERPINA1;SERPINA1;SERPINA1;SERPINA1;SERPINA1;SERPINA1;SERPINA1;SERPINA1;SERPINA1;SERPINA1	5'UTR;5'UTR;5'UTR;5'UTR;5'UTR;5'UTR;5'UTR;5'UTR;5'UTR;5'UTR;1stExon;5'UTR			II
cg17968347	0.00029578	0.521837	0.521837	7	100777740	SERPINE1	SERPINE1;SERPINE1	Body;Body			II
cg16617872	0.00859962	0.260497	0.260497	7	100774767	SERPINE1	SERPINE1;SERPINE1	Body;Body			II
cg17514665	0.0350158	0.236323	0.236323	17	1657533	SERPINF2	SERPINF2;SERPINF2;SERPINF2	Body;Body;Body	chr17:1657447-1657677	Island	I	A
cg18278729	0.0141815	0.137147	0.137147	17	1657676	SERPINF2	SERPINF2;SERPINF2;SERPINF2	Body;Body;Body	chr17:1657447-1657677	Island	II
cg25734726	0.0128106	0.224407	0.224407	19	40948296	SERTAD3	SERTAD3;SERTAD3;SERTAD3	1stExon;5'UTR;5'UTR	chr19:40949148-40949548	N_Shore	II
cg18854872	0.0416923	0.13835	0.13835	2	198292151	SF3B1	SF3B1;SF3B1	Body;Body			II
cg12289801	1.5238e-05	0.703337	0.703337	19	19106904	SFRS14	SFRS14;SFRS14	Body;Body			II
cg24925163	0.00361186	0.18402	0.18402	2	128458248	SFT2D3	SFT2D3	TSS1500	chr2:128458844-128459937	N_Shore	II
cg21685427	0.0402095	0.121537	0.121537	20	42187356	SGK2	SGK2	TSS1500			II
cg10259889	0.0154334	0.23346	0.23346	7	101936430	SH2B2	SH2B2	Body	chr7:101936317-101936548	Island	I	A
cg14571284	0.00167057	0.52042	0.52042	9	130516077	SH2D3C	SH2D3C;SH2D3C;SH2D3C;SH2D3C;SH2D3C;SH2D3C	Body;5'UTR;5'UTR;Body;Body;Body	chr9:130516407-130517849	N_Shore	II
cg01476795	0.0112483	0.16755	0.16755	10	82362879	SH2D4B	SH2D4B;SH2D4B	Body;Body			II
cg16572224	0.0145112	0.233077	0.233077	5	171788937	SH3PXD2B	SH3PXD2B	Body			II
cg24921943	0.0445924	0.124853	0.124853	5	171847617	SH3PXD2B	SH3PXD2B	Body			II
cg10842314	0.0213772	0.300757	0.300757	4	8207058	SH3TC1	SH3TC1	Body			I	A
cg10413136	0.0301643	0.12203	0.12203	4	8207119	SH3TC1	SH3TC1	Body			I	C
cg16254756	0.02695	0.182103	0.182103	1	154943676	SHC1	SHC1;SHC1;SHC1;SHC1	5'UTR;5'UTR;TSS1500;TSS1500	chr1:154946237-154946498	N_Shelf	II
cg11851129	0.00532522	0.13925	0.13925	12	57624530	SHMT2	SHMT2;SHMT2;SHMT2;SHMT2;SHMT2;SHMT2;SHMT2;SHMT2	Body;5'UTR;Body;5'UTR;5'UTR;Body;Body;Body	chr12:57623420-57623903	S_Shore	II
cg15642468	5.09837e-05	0.111393	0.111393	4	77433177	SHROOM3	SHROOM3	Body			II
cg08844849	0.00110611	0.59734	0.59734	19	51921812	SIGLEC10	SIGLEC10;SIGLEC10;SIGLEC10;SIGLEC10;SIGLEC10;SIGLEC10;SIGLEC10	TSS1500;TSS1500;TSS1500;TSS1500;TSS1500;TSS1500;TSS1500	chr19:51924999-51925413	N_Shelf	II
cg05256304	0.024847	0.220563	0.220563	11	116969870	SIK3	SIK3	TSS1500	chr11:116968849-116969512	S_Shore	II
cg24001314	0.0146252	0.257443	0.257443	1	2235655	SKI	SKI	Body	chr1:2235308-2235667	Island	I	A
cg19770723	0.0160361	0.247393	0.247393	1	2174895	SKI	SKI	Body			II
cg15935121	0.0222581	0.133303	0.133303	1	2230601	SKI	SKI	Body	chr1:2232310-2232617	N_Shore	I	C
cg09556700	0.0371063	0.132003	0.132003	1	2230668	SKI	SKI	Body	chr1:2232310-2232617	N_Shore	I	A
cg22845912	0.000247641	0.692997	0.692997	8	134059874	SLA	SLA;TG;SLA;SLA	Body;Body;Body;Body			II
cg17972058	0.00571693	0.222143	0.222143	1	159796231	SLAMF8	SLAMF8	TSS1500			II
cg26417912	0.015893	0.377423	0.377423	1	159921548	SLAMF9	SLAMF9;SLAMF9;SLAMF9	3'UTR;Body;Body			II
cg18860310	0.0119728	0.253983	0.253983	4	87752504	SLC10A6	SLC10A6	Body			II
cg03478448	0.0108754	0.117753	0.117753	16	56945735	SLC12A3	SLC12A3;SLC12A3;SLC12A3	Body;Body;Body			II
cg17478992	0.013829	0.258443	0.258443	3	124873768	SLC12A8	SLC12A8	Body			II
cg07727594	0.00384043	0.26382	0.26382	20	45187423	SLC13A3	SLC13A3;SLC13A3	3'UTR;3'UTR			II
cg01944226	0.00538035	0.268357	0.268357	17	80188056	SLC16A3	SLC16A3;SLC16A3	5'UTR;5'UTR	chr17:80186135-80189990	Island	II
cg14642395	0.0125336	0.158857	0.158857	11	64322079	SLC22A11	SLC22A11	TSS1500			II
cg13835688	0.0156554	0.529967	0.529967	9	130859454	SLC25A25	SLC25A25;SLC25A25;SLC25A25;SLC25A25	Body;TSS1500;TSS1500;Body			II
cg27403989	0.0046168	0.475797	0.475797	7	87501783	SLC25A40	SLC25A40	5'UTR	chr7:87505100-87506493	N_Shelf	II
cg03138446	0.0446429	0.29864	0.29864	1	153746880	SLC27A3	SLC27A3	TSS1500	chr1:153747655-153748698	N_Shore	II
cg24333621	0.0284412	0.143563	0.143563	7	133994445	SLC35B4	SLC35B4	Body			II
cg27391816	0.0207501	0.20712	0.20712	1	1672644	SLC35E2	SLC35E2	5'UTR	chr1:1670756-1671101	S_Shore	I	A
cg25194194	0.00987355	0.418157	0.418157	12	69143431	SLC35E3	SLC35E3	Body	chr12:69139815-69140206	S_Shelf	II
cg13871900	0.00400857	0.108557	0.108557	17	79235968	SLC38A10	SLC38A10;SLC38A10	Body;Body	chr17:79235486-79235751	S_Shore	II
cg09790270	0.00581164	0.197117	0.197117	1	205774639	SLC41A1	SLC41A1	Body			II
cg03720572	0.00340703	0.44213	0.44213	17	1489671	SLC43A2	SLC43A2	Body	chr17:1492086-1492322	N_Shelf	II
cg21949830	0.0409665	0.196853	0.196853	17	1510041	SLC43A2	SLC43A2	Body	chr17:1509882-1510101	Island	I	T
cg26847100	0.037214	0.105013	0.105013	19	10748778	SLC44A2	SLC44A2;SLC44A2	Body;Body	chr19:10747141-10747488	S_Shore	II
cg08239375	0.0333997	0.152573	0.152573	2	27887547	SLC4A1AP	SLC4A1AP;SUPT7L	Body;TSS1500	chr2:27886259-27887410	S_Shore	II
cg25708364	0.00948809	0.17032	0.17032	17	18905779	SLC5A10	SLC5A10;FAM83G;SLC5A10	Body;Body;Body	chr17:18906909-18908243	N_Shore	II
cg12415569	0.0101701	0.289153	0.289153	12	322831	SLC6A12	SLC6A12;SLC6A12;SLC6A12;SLC6A12	5'UTR;1stExon;TSS1500;5'UTR			I	A
cg07438246	0.00113653	0.594163	0.594163	3	14446645	SLC6A6	SLC6A6;SLC6A6;SLC6A6	5'UTR;5'UTR;5'UTR	chr3:14443629-14444577	S_Shelf	II
cg02203067	0.024133	0.230363	0.230363	16	87866800	SLC7A5	SLC7A5	Body			II
cg08104568	0.0196223	0.245427	0.245427	14	23623728	SLC7A8	SLC7A8;SLC7A8	Body;TSS200			II
cg23543481	0.0195095	0.131223	0.131223	14	23623684	SLC7A8	SLC7A8;SLC7A8	Body;TSS200			II
cg04751761	0.00501294	0.205743	0.205743	16	2084192	SLC9A3R2	SLC9A3R2;SLC9A3R2	Body;Body	chr16:2086420-2086892	N_Shelf	II
cg03526142	0.0316063	0.617997	0.617997	17	33864734	SLFN12L	SLFN12L;SLFN12L	5'UTR;1stExon			II
cg08618463	0.0264808	0.138	0.138	4	146467791	SMAD1	SMAD1;SMAD1	Body;Body			II
cg01339004	0.0365322	0.3162	0.3162	15	67038103	SMAD6	SMAD6;SMAD6;SMAD6	Body;Body;Body			II
cg13152501	0.0022361	0.635217	0.635217	7	98626398	SMURF1	SMURF1;SMURF1	3'UTR;3'UTR			I	C
cg15265092	0.007043	0.253773	0.253773	6	34723499	SNRPC	SNRPC;SNRPC	TSS1500;TSS1500	chr6:34725063-34725306	N_Shore	II
cg04690793	0.0273738	0.249093	0.249093	6	34723390	SNRPC	SNRPC;SNRPC	TSS1500;TSS1500	chr6:34725063-34725306	N_Shore	II
cg21458721	0.0201991	0.159973	0.159973	7	2295029	SNX8	SNX8	Body	chr7:2296353-2297249	N_Shore	II
cg22749855	0.00551722	0.609483	0.609483	17	76353952	SOCS3	SOCS3	3'UTR	chr17:76354818-76357038	N_Shore	II
cg01582937	0.0125309	0.19848	0.19848	8	22411211	SORBS3	SORBS3	5'UTR	chr8:22408672-22409635	S_Shore	II
cg08472727	0.0353067	0.120003	0.120003	13	24847935	SPATA13	SPATA13;SPATA13	Body;Body			II
cg23268630	0.0016214	0.658673	0.658673	1	32264315	SPOCD1	SPOCD1	Body			II
cg05944260	0.0147025	0.240147	0.240147	1	32264223	SPOCD1	SPOCD1	Body			II
cg27254661	0.03278	0.34468	0.34468	2	73118624	SPR	SPR	Body	chr2:73114219-73114920	S_Shelf	II
cg06624418	0.0329699	0.196327	0.196327	2	73119097	SPR	SPR	3'UTR			II
cg24872815	0.0158946	0.103557	0.103557	2	65623541	SPRED2	SPRED2	Body			II
cg06779253	0.0140616	0.251253	0.251253	1	9375627	SPSB1	SPSB1	5'UTR			II
cg19653594	0.0207745	0.210187	0.210187	19	40972323	SPTBN4	SPTBN4;BLVRB	TSS1500;TSS1500	chr19:40971476-40973393	Island	II
cg16751778	0.0144229	0.202853	0.202853	15	45952725	SQRDL	SQRDL	Body			II
cg23410129	0.000337864	0.654267	0.654267	20	36012008	SRC	SRC;SRC	5'UTR;5'UTR	chr20:36012595-36013439	N_Shore	II
cg24956391	0.00461513	0.60737	0.60737	20	36011999	SRC	SRC;SRC	5'UTR;5'UTR	chr20:36012595-36013439	N_Shore	I	A
cg01668352	0.0160595	0.330317	0.330317	12	64482597	SRGAP1	SRGAP1	Body			II
cg07887168	0.0364611	0.3959	0.3959	16	4263893	SRL	SRL	Body			II
cg27553890	0.00592578	0.594023	0.594023	12	109221424	SSH1	SSH1;SSH1;SSH1	TSS200;Body;Body			II
cg23126152	0.020893	0.325143	0.325143	12	109221407	SSH1	SSH1;SSH1;SSH1	TSS200;Body;Body			II
cg22110158	0.000686269	0.551907	0.551907	11	130036542	ST14	ST14	Body			II
cg01389386	0.0147569	0.352183	0.352183	16	70471055	ST3GAL2	ST3GAL2	5'UTR	chr16:70472588-70473649	N_Shore	II
cg07139162	0.048246	0.114403	0.114403	16	70465351	ST3GAL2	ST3GAL2	5'UTR			II
cg09936933	0.000776097	0.196187	0.196187	11	72469551	STARD10	STARD10	Body	chr11:72465884-72466209	S_Shelf	II
cg03572260	0.00338334	0.52323	0.52323	17	37808339	STARD3	STARD3;STARD3;STARD3	5'UTR;5'UTR;5'UTR			II
cg15136410	0.0270325	0.100877	0.100877	2	96873066	STARD7	STARD7	Body	chr2:96873851-96874824	N_Shore	II
cg12259792	0.0167095	0.155917	0.155917	17	40442580	STAT5A	STAT5A	Body	chr17:40440188-40441014	S_Shore	II
cg17971578	0.0082078	0.11061	0.11061	1	36852463	STK40	STK40	TSS1500	chr1:36851089-36851873	S_Shore	II
cg11946583	0.022959	0.12076	0.12076	7	75674098	STYXL1	STYXL1	5'UTR	chr7:75677041-75677767	N_Shelf	I	A
cg19207017	0.000864498	0.42318	0.42318	10	104316063	SUFU	SUFU	Body			II
cg25466245	0.0295012	0.32313	0.32313	1	223407095	SUSD4	SUSD4	Body			II
cg19984911	0.00438332	0.63375	0.63375	5	150020338	SYNPO	SYNPO;SYNPO;SYNPO;SYNPO;SYNPO;SYNPO	1stExon;5'UTR;5'UTR;Body;1stExon;Body			II
cg07794010	0.0179524	0.170883	0.170883	1	114665617	SYT6	SYT6	Body			II
cg13443627	0.00522327	0.161917	0.161917	1	59043070	TACSTD2	TACSTD2;TACSTD2	5'UTR;1stExon	chr1:59042013-59043295	Island	I	C
cg00373436	0.00125297	0.35426	0.35426	3	111721343	TAGLN3	TAGLN3;TAGLN3;TAGLN3	Body;Body;Body			II
cg24027320	0.00969209	0.135193	0.135193	20	13620031	TASP1	TASP1	TSS1500	chr20:13619285-13619770	S_Shore	II
cg09578829	0.036448	0.187793	0.187793	4	37910251	TBC1D1	TBC1D1	Body			II
cg15105060	0.0128079	0.212857	0.212857	4	7024189	TBC1D14	TBC1D14;TBC1D14;TBC1D14	Body;Body;Body	chr4:7026763-7027166	N_Shelf	II
cg01132502	0.00645013	0.525407	0.525407	5	179335607	TBC1D9B	TBC1D9B;TBC1D9B	TSS1500;TSS1500	chr5:179334344-179335115	S_Shore	I	A
cg05755899	0.00589739	0.470293	0.470293	17	80794139	TBCD	TBCD;ZNF750	Body;5'UTR	chr17:80790368-80790581	S_Shelf	II
cg27658601	0.0105557	0.262043	0.262043	17	80794081	TBCD	TBCD;ZNF750	Body;5'UTR	chr17:80790368-80790581	S_Shelf	I	A
cg22175624	0.0315352	0.15201	0.15201	17	80829261	TBCD	TBCD	Body	chr17:80829533-80829871	N_Shore	I	A
cg18167160	0.0308903	0.152253	0.152253	1	23711320	TCEA3	TCEA3	Body			II
cg17316966	0.0193794	0.14596	0.14596	8	74878476	TCEB1	TCEB1	5'UTR			II
cg00156118	0.00145811	0.199707	0.199707	2	85473750	TCF7L1	TCF7L1	Body			I	T
cg26898077	0.00192926	0.148613	0.148613	11	67811114	TCIRG1	TCIRG1;TCIRG1	Body;Body			II
cg19250177	0.00479112	0.160207	0.160207	1	45956646	TESK2	TESK2;TESK2	5'UTR;1stExon	chr1:45956345-45956893	Island	I	A
cg10696677	0.0481089	0.12968	0.12968	6	41681327	TFEB	TFEB;TFEB	5'UTR;5'UTR			II
cg26253134	0.0166317	0.149307	0.149307	2	70751721	TGFA	TGFA;TGFA	Body;Body			II
cg00710862	0.0364357	0.19167	0.19167	2	85545908	TGOLN2	TGOLN2	3'UTR			II
cg00027232	0.0437135	0.128987	0.128987	2	85547231	TGOLN2	TGOLN2	3'UTR			II
cg03642503	0.0263009	0.13644	0.13644	17	76899257	TIMP2	TIMP2	Body	chr17:76897078-76897298	S_Shore	II
cg13849419	0.0430286	0.132803	0.132803	9	71802071	TJP2	TJP2;TJP2;TJP2;TJP2	Body;5'UTR;Body;Body			II
cg18767057	0.0171097	0.112617	0.112617	17	76175611	TK1	TK1	Body			I	C
cg22496559	0.00817792	0.609637	0.609637	3	196065318	TM4SF19	TM4SF19	TSS200			I	C
cg13605674	0.000320247	0.467267	0.467267	3	196065328	TM4SF19	TM4SF19	TSS200			II
cg21845080	0.00105072	0.459363	0.459363	3	196065306	TM4SF19	TM4SF19	TSS200			II
cg27088176	0.0266507	0.239287	0.239287	3	196050645	TM4SF19	TM4SF19	3'UTR			II
cg23250593	0.00695837	0.156503	0.156503	3	196065688	TM4SF19	TM4SF19	TSS1500			II
cg01136183	0.000159135	0.769177	0.769177	8	105351092	TM7SF4	TM7SF4	TSS1500			II
cg14225719	0.0211175	0.229767	0.229767	9	75155545	TMC1	TMC1	5'UTR			II
cg13716026	0.0025669	0.172907	0.172907	9	75192209	TMC1	TMC1	5'UTR			II
cg24674887	0.0144893	0.374793	0.374793	1	20092256	TMCO4	TMCO4	Body			II
cg22312249	0.00290835	0.1074	0.1074	17	72779428	TMEM104	TMEM104	Body			II
cg07347431	0.014685	0.717857	0.717857	4	159134926	TMEM144	TMEM144	Body	chr4:159131508-159131736	S_Shelf	II
cg09317128	0.00832852	0.162693	0.162693	4	56265301	TMEM165	TMEM165	Body	chr4:56261697-56262503	S_Shelf	II
cg21588838	0.00681132	0.18127	0.18127	3	190152481	TMEM207	TMEM207	Body			II
cg14032089	0.0479353	0.143927	0.143927	17	57917589	TMEM49	TMEM49;MIR21	3'UTR;TSS1500			II
cg10054641	0.00731167	0.18268	0.18268	8	133773093	TMEM71	TMEM71;TMEM71	TSS200;TSS200			II
cg21078654	0.0132556	0.19385	0.19385	15	52130305	TMOD3	TMOD3	5'UTR			II
cg13781956	0.00709116	0.5513	0.5513	9	117826025	TNC	TNC	Body			II
cg03406844	0.00129133	0.24429	0.24429	2	152220529	TNFAIP6	TNFAIP6	Body			II
cg00264419	0.0220351	0.105983	0.105983	8	22922124	TNFRSF10B	TNFRSF10B;TNFRSF10B;TNFRSF10B	Body;Body;Body	chr8:22925655-22926912	N_Shelf	II
cg18124517	0.0421352	0.214783	0.214783	1	12230509	TNFRSF1B	TNFRSF1B	Body	chr1:12226876-12227712	S_Shelf	II
cg00741986	0.0379945	0.10827	0.10827	4	2748332	TNIP2	TNIP2;TNIP2	Body;Body			II
cg14737484	0.0130147	0.17816	0.17816	6	32054561	TNXB	TNXB	Body	chr6:32055067-32055601	N_Shore	II
cg06174078	0.00117719	0.57471	0.57471	11	1325718	TOLLIP	TOLLIP	Body			II
cg12424898	0.00112784	0.543753	0.543753	11	1325852	TOLLIP	TOLLIP	Body			II
cg26016267	0.00493456	0.508357	0.508357	11	1325784	TOLLIP	TOLLIP	Body			I	A
cg22641280	0.00248409	0.32733	0.32733	8	60027867	TOX	TOX	Body	chr8:60030134-60032356	N_Shelf	II
cg03992323	0.00296588	0.236707	0.236707	1	224023297	TP53BP2	TP53BP2;TP53BP2	Body;5'UTR			II
cg04137576	0.0477837	0.265873	0.265873	1	3575674	TP73	TP73	5'UTR			II
cg07057687	0.0333472	0.179477	0.179477	16	2217386	TRAF7	TRAF7	Body	chr16:2214222-2215518	S_Shore	II
cg27366280	0.0025228	0.268407	0.268407	3	42221102	TRAK1	TRAK1;TRAK1	Body;Body			II
cg05048402	0.0290915	0.18548	0.18548	6	42282128	TRERF1	TRERF1	5'UTR			II
cg13821176	0.0268635	0.229397	0.229397	8	126448338	TRIB1	TRIB1	Body	chr8:126444232-126444440	S_Shelf	II
cg15241074	0.000311454	0.58307	0.58307	2	12860614	TRIB2	TRIB2;TRIB2	Body;Body	chr2:12856625-12859019	S_Shore	II
cg06200244	0.00343204	0.466993	0.466993	2	12862337	TRIB2	TRIB2;TRIB2	Body;Body	chr2:12856625-12859019	S_Shelf	II
cg16912957	0.0206902	0.368297	0.368297	6	30124214	TRIM10	TRIM10;TRIM10	Body;Body			II
cg18420781	0.00317541	0.17772	0.17772	6	30124240	TRIM10	TRIM10;TRIM10	Body;Body			II
cg12232118	0.0205282	0.192637	0.192637	6	30131458	TRIM15	TRIM15;TRIM15	5'UTR;1stExon			II
cg05701418	0.0229032	0.17815	0.17815	6	30131361	TRIM15	TRIM15;TRIM15	5'UTR;1stExon			I	A
cg23858605	0.0250129	0.524993	0.524993	6	30153868	TRIM26	TRIM26	Body			II
cg03339321	0.0150199	0.253707	0.253707	6	30080642	TRIM31	TRIM31	5'UTR			II
cg02207219	0.0369778	0.232927	0.232927	6	30080968	TRIM31	TRIM31	TSS200			II
cg09020199	0.0102887	0.341187	0.341187	6	30297320	TRIM39	TRIM39;TRIM39	Body;Body	chr6:30294169-30295071	S_Shelf	II
cg04425551	0.0165597	0.271913	0.271913	6	30297338	TRIM39	TRIM39;TRIM39	Body;Body	chr6:30294169-30295071	S_Shelf	II
cg03094134	0.0179601	0.26445	0.26445	6	30297174	TRIM39	TRIM39;TRIM39	Body;Body	chr6:30294169-30295071	S_Shelf	II
cg13079571	0.0334583	0.242973	0.242973	6	30297257	TRIM39	TRIM39;TRIM39	Body;Body	chr6:30294169-30295071	S_Shelf	II
cg11327408	0.0236163	0.242117	0.242117	6	30297329	TRIM39	TRIM39;TRIM39	Body;Body	chr6:30294169-30295071	S_Shelf	II
cg22107533	0.0125695	0.136043	0.136043	15	45028083	TRIM69	TRIM69;TRIM69	TSS1500;TSS1500			II
cg19749445	0.00473632	0.150057	0.150057	14	92493378	TRIP11	TRIP11	Body			II
cg26328058	0.0343866	0.109647	0.109647	14	92493342	TRIP11	TRIP11	Body			I	A
cg17650713	0.00615161	0.20817	0.20817	17	3489057	TRPV1	TRPV1;TRPV1;TRPV1;TRPV1	Body;Body;Body;Body			II
cg15668538	0.00888607	0.358323	0.358323	17	15931082	TTC19	TTC19	3'UTR			II
cg17647823	7.97779e-05	0.794223	0.794223	2	47290974	TTC7A	TTC7A	Body			II
cg25588348	0.0145997	0.41628	0.41628	14	76334455	TTLL5	TTLL5	Body			II
cg14628914	0.0037653	0.10912	0.10912	6	24659344	TTRAP	TTRAP	Body			II
cg22788953	0.00754805	0.555343	0.555343	7	2679148	TTYH3	TTYH3	Body			I	C
cg10648960	0.00327516	0.22758	0.22758	7	2677986	TTYH3	TTYH3	Body			II
cg17618808	0.00925543	0.200687	0.200687	10	135118810	TUBGCP2	TUBGCP2	5'UTR	chr10:135121991-135122669	N_Shelf	II
cg02403412	0.0477542	0.19199	0.19199	22	19894638	TXNRD2	TXNRD2	Body	chr22:19894383-19895428	Island	II
cg15197202	0.00556964	0.455423	0.455423	19	10488965	TYK2	TYK2	Body	chr19:10491019-10491720	N_Shelf	II
cg11554335	0.0173776	0.136307	0.136307	11	57336941	UBE2L6	UBE2L6	TSS1500	chr11:57334971-57335486	S_Shore	II
cg00679763	0.0152318	0.119513	0.119513	17	46993161	UBE2Z	UBE2Z	Body			II
cg01421380	0.0018947	0.412623	0.412623	11	62446817	UBXN1	UBXN1	TSS1500	chr11:62446038-62446613	S_Shore	II
cg24453349	0.004036	0.183453	0.183453	1	26609148	UBXN11	UBXN11;UBXN11;UBXN11	Body;Body;Body	chr1:26606362-26606913	S_Shelf	II
cg20434422	0.00146586	0.50132	0.50132	1	84831593	UOX	UOX	Body			II
cg07682160	0.0454209	0.143403	0.143403	19	18959935	UPF1	UPF1	Body			II
cg10317717	0.0011947	0.869013	0.869013	7	48129904	UPP1	UPP1;UPP1	5'UTR;5'UTR	chr7:48128727-48129961	Island	I	T
cg21484940	0.00508524	0.707847	0.707847	7	48129992	UPP1	UPP1;UPP1	5'UTR;5'UTR	chr7:48128046-48128499	S_Shore	I	A
cg10213875	0.0101329	0.620913	0.620913	7	48129814	UPP1	UPP1;UPP1	5'UTR;5'UTR	chr7:48128727-48129961	Island	I	A
cg14983135	0.00630017	0.564143	0.564143	7	48129822	UPP1	UPP1;UPP1	5'UTR;5'UTR	chr7:48128727-48129961	Island	I	T
cg27110491	0.00745276	0.31579	0.31579	7	48132109	UPP1	UPP1;UPP1	5'UTR;5'UTR	chr7:48128046-48128499	S_Shelf	II
cg02833172	0.0444724	0.169607	0.169607	16	84774950	USP10	USP10	Body			II
cg26077811	0.00779008	0.19215	0.19215	11	119232263	USP2	USP2;USP2	Body;Body	chr11:119234480-119235214	N_Shelf	II
cg21167761	0.00846197	0.111573	0.111573	11	77903617	USP35	USP35	5'UTR	chr11:77907211-77908088	N_Shelf	II
cg01279632	0.0254686	0.144307	0.144307	6	31760767	VARS	VARS	Body	chr6:31763240-31763905	N_Shelf	II
cg24996930	0.00914773	0.290363	0.290363	14	77229233	VASH1	VASH1	1stExon	chr14:77227569-77228691	S_Shore	I	A
cg03707403	0.0068301	0.10801	0.10801	17	26697451	VTN	VTN	TSS200	chr17:26698359-26699557	N_Shore	II
cg25984996	0.0132861	0.166053	0.166053	5	140098398	VTRNA1-2	VTRNA1-2	TSS200			II
cg17095147	0.0377271	0.134673	0.134673	4	10101400	WDR1	WDR1;WDR1	Body;Body			I	A
cg25623833	0.00418515	0.242123	0.242123	12	89888553	WDR51B	WDR51B	Body			II
cg00105306	0.0241828	0.27846	0.27846	15	85194978	WDR73	WDR73	Body	chr15:85197232-85197695	N_Shelf	II
cg06505619	0.0137535	0.279627	0.279627	16	698072	WDR90	WDR90;FAM195A	TSS1500;Body	chr16:698826-700244	N_Shore	I	A
cg17797863	0.0285253	0.121303	0.121303	4	2009396	WHSC2	WHSC2	Body	chr4:2009714-2011428	N_Shore	II
cg21585409	0.00160253	0.6332	0.6332	7	5270512	WIPI2	WIPI2;WIPI2;WIPI2;WIPI2;WIPI2	Body;Body;Body;Body;Body	chr7:5266921-5267306	S_Shelf	II
cg02667577	0.00146513	0.57091	0.57091	7	5270567	WIPI2	WIPI2;WIPI2;WIPI2;WIPI2;WIPI2	Body;Body;Body;Body;Body	chr7:5266921-5267306	S_Shelf	II
cg21764632	0.000836911	0.3889	0.3889	7	5270553	WIPI2	WIPI2;WIPI2;WIPI2;WIPI2;WIPI2	Body;Body;Body;Body;Body	chr7:5266921-5267306	S_Shelf	II
cg14321269	0.0461705	0.223297	0.223297	17	6658198	XAF1	XAF1;XAF1	TSS1500;TSS1500			II
cg03773647	0.0068599	0.450917	0.450917	11	57417949	YPEL4	YPEL4	TSS1500	chr11:57414400-57414664	S_Shelf	II
cg09150733	0.010551	0.126643	0.126643	7	75984284	YWHAG	YWHAG	Body	chr7:75987606-75988977	N_Shelf	II
cg26192520	0.0382785	0.132177	0.132177	8	101960390	YWHAZ	YWHAZ;YWHAZ;YWHAZ;YWHAZ;YWHAZ;YWHAZ	Body;Body;Body;Body;Body;Body	chr8:101962644-101965427	N_Shelf	II
cg03515844	0.00154491	0.261277	0.261277	1	16277545	ZBTB17	ZBTB17	5'UTR			II
cg04211179	0.0320719	0.139913	0.139913	1	16301562	ZBTB17	ZBTB17	5'UTR	chr1:16301902-16302672	N_Shore	II
cg21370924	0.029914	0.104867	0.104867	3	141087313	ZBTB38	ZBTB38	5'UTR			II
cg23647554	0.0145821	0.281487	0.281487	3	42700674	ZBTB47	ZBTB47	Body	chr3:42700092-42700355	S_Shore	I	A
cg23642826	0.0275202	0.374053	0.374053	1	6645463	ZBTB48	ZBTB48	Body			II
cg27229484	0.00271337	0.64966	0.64966	1	37947371	ZC3H12A	ZC3H12A	Body			I	A
cg07813495	0.000942244	0.372057	0.372057	1	37947276	ZC3H12A	ZC3H12A	Body			I	C
cg00859858	0.0112626	0.33687	0.33687	1	37944257	ZC3H12A	ZC3H12A	Body	chr1:37939723-37940650	S_Shelf	II
cg14030904	0.00555488	0.206727	0.206727	6	149806732	ZC3H12D	ZC3H12D	TSS1500			II
cg07983907	0.0103958	0.12838	0.12838	16	88697947	ZC3H18	ZC3H18	3'UTR	chr16:88700455-88701573	N_Shelf	I	A
cg09883431	0.0102978	0.23067	0.23067	8	144620887	ZC3H3	ZC3H3	Body	chr8:144623134-144623917	N_Shelf	II
cg02371935	0.00594784	0.17368	0.17368	16	87521363	ZCCHC14	ZCCHC14	Body			II
cg03821384	0.00908314	0.193173	0.193173	16	67433258	ZDHHC1	ZDHHC1	Body	chr16:67433128-67433554	Island	I	A
cg24423806	0.000313264	0.282983	0.282983	11	66310467	ZDHHC24	ZDHHC24	Body	chr11:66313169-66313822	N_Shelf	II
cg08080174	0.00593234	0.289323	0.289323	16	72992580	ZFHX3	ZFHX3;ZFHX3	Body;5'UTR	chr16:72993103-72993867	N_Shore	I	T
cg04884025	0.0212365	0.255527	0.255527	1	52704337	ZFYVE9	ZFYVE9;ZFYVE9;ZFYVE9	Body;Body;Body			II
cg06308720	0.00147732	0.688323	0.688323	10	81006066	ZMIZ1	ZMIZ1	Body	chr10:81002109-81003687	S_Shelf	II
cg09046309	0.00983716	0.164493	0.164493	20	45947226	ZMYND8	ZMYND8;LOC100131496;ZMYND8;ZMYND8	Body;TSS200;Body;Body			II
cg17098965	0.000181932	0.176757	0.176757	20	52199520	ZNF217	ZNF217;ZNF217	5'UTR;1stExon	chr20:52198058-52198400	S_Shore	II
cg20951054	0.00358863	0.250817	0.250817	14	21570256	ZNF219	ZNF219;C14orf176	5'UTR;Body	chr14:21571835-21572520	N_Shore	II
cg09146813	0.0391308	0.188347	0.188347	5	178286626	ZNF354B	ZNF354B	TSS1500	chr5:178286874-178287942	N_Shore	II
cg03961010	0.00165171	0.151527	0.151527	10	64397487	ZNF365	ZNF365;ZNF365	5'UTR;Body			II
cg17571266	0.00353606	0.380677	0.380677	12	54763211	ZNF385A	ZNF385A;ZNF385A;ZNF385A	3'UTR;3'UTR;3'UTR	chr12:54763057-54763288	Island	II
cg10512886	0.0406819	0.14488	0.14488	12	54779367	ZNF385A	ZNF385A;ZNF385A;ZNF385A	Body;Body;TSS1500			II
cg10667810	0.0380302	0.121063	0.121063	19	36704922	ZNF565	ZNF565;ZNF146;ZNF146;ZNF565;ZNF146	5'UTR;TSS1500;TSS1500;5'UTR;TSS1500	chr19:36705433-36706262	N_Shore	II
cg15228983	0.0135946	0.104193	0.104193	19	42582914	ZNF574	ZNF574	Body	chr19:42584516-42584755	N_Shore	II
cg05981651	0.0353952	0.207687	0.207687	3	48285449	ZNF589	ZNF589	Body	chr3:48282425-48282817	S_Shelf	II
cg01458495	0.000438138	0.138687	0.138687	3	48310544	ZNF589	ZNF589	3'UTR			II
cg07011318	0.0209894	0.229903	0.229903	16	2054944	ZNF598	ZNF598	Body	chr16:2054011-2054288	S_Shore	II
cg16703466	0.00343227	0.182573	0.182573	1	249137378	ZNF672	ZNF672	5'UTR			II
cg21317279	0.00152045	0.13517	0.13517	6	30031893	ZNRD1	ZNRD1;ZNRD1	Body;Body	chr6:30028936-30029195	S_Shelf	II
cg20332503	0.0369754	0.153543	0.153543	7	143081287	ZYX	ZYX;ZYX	Body;Body	chr7:143077469-143079169	S_Shelf	II
cg26442107	0.000513818	0.866127	0.866127	16	11276460				chr16:11272246-11272503	S_Shelf	I	A
cg10483871	0.00088601	0.808223	0.808223	1	226296868				chr1:226297287-226298586	N_Shore	I	A
cg19604703	0.000152472	0.793177	0.793177	4	16261642				chr4:16257947-16258227	S_Shelf	I	T
cg01009920	0.00262704	0.754673	0.754673	8	8153650						I	A
cg20184464	0.000756861	0.728813	0.728813	3	187739371						II
cg00458932	0.00110517	0.724907	0.724907	2	208199465						II
cg00426089	0.000593991	0.7211	0.7211	1	212671907						II
cg02341139	0.00292829	0.66633	0.66633	2	113015451				chr2:113012108-113012784	S_Shelf	II
cg01269299	0.00157447	0.658617	0.658617	10	112287792				chr10:112289947-112290305	N_Shelf	II
cg19399285	9.41012e-05	0.650763	0.650763	10	75666847				chr10:75670696-75671379	N_Shelf	II
cg26174398	0.000632463	0.649823	0.649823	14	55590040						II
cg07965566	0.0136269	0.641417	0.641417	14	73934847						II
cg03899643	0.00826301	0.634697	0.634697	1	90205170						II
cg20427318	0.000605803	0.634273	0.634273	6	134757763						II
cg01432692	0.00754218	0.62868	0.62868	1	232674637						II
cg05931231	0.00233129	0.627243	0.627243	12	11733759						II
cg02312559	0.00504867	0.626583	0.626583	3	133973256				chr3:133969033-133970009	S_Shelf	II
cg02242989	0.00279232	0.62055	0.62055	15	26147435						II
cg23195687	0.00302109	0.615277	0.615277	10	90847168						II
cg00734471	0.0137786	0.614353	0.614353	8	102110139						II
cg10900663	0.0026425	0.607243	0.607243	14	74942544						II
cg03211098	0.0144191	0.605987	0.605987	1	32039682						II
cg05474943	0.000297214	0.60053	0.60053	4	6732464				chr4:6728911-6729200	S_Shelf	II
cg10841248	0.00162743	0.59077	0.59077	5	95299519				chr5:95296368-95297438	S_Shelf	II
cg10993086	0.0287192	0.58143	0.58143	1	159919350				chr1:159915368-159915797	S_Shelf	II
cg06632549	0.00275202	0.577817	0.577817	6	31529993						II
cg27282397	0.0015353	0.574233	0.574233	2	20793466						II
cg12950030	0.00486719	0.57365	0.57365	14	104356109						II
cg25318579	0.00136403	0.565583	0.565583	3	187672350						II
cg27409802	0.000824526	0.544397	0.544397	3	188664928				chr3:188665275-188665552	N_Shore	II
cg10667102	0.000412184	0.53971	0.53971	19	1265458				chr19:1265854-1269943	N_Shore	I	A
cg02974085	0.00349338	0.53942	0.53942	1	222990921				chr1:222988244-222988561	S_Shelf	II
cg08697732	0.0135205	0.537417	0.537417	17	81014091				chr17:81016044-81016295	N_Shore	II
cg06655216	0.00685042	0.53288	0.53288	12	89619329						II
cg09126859	0.000696304	0.519227	0.519227	12	52244063				chr12:52240772-52242547	S_Shore	II
cg20609883	0.010529	0.50517	0.50517	10	49863421				chr10:49863620-49864601	N_Shore	II
cg12018888	0.00189295	0.483557	0.483557	6	106583218						II
cg01127300	0.00876661	0.481097	0.481097	22	38614796				chr22:38610335-38610828	S_Shelf	II
cg08679800	0.00430753	0.48011	0.48011	8	101912325						II
cg14189441	0.0125596	0.478533	0.478533	10	30971547						II
cg01905967	0.00371239	0.474303	0.474303	5	172185201						II
cg14240790	0.00347113	0.472947	0.472947	11	6378691						II
cg21164050	0.00595939	0.468023	0.468023	13	27757411						II
cg02850273	0.0043326	0.46644	0.46644	6	36611140						II
cg14487944	0.0102149	0.460633	0.460633	11	46261352				chr11:46259264-46260048	S_Shore	II
cg00302083	0.0025027	0.45837	0.45837	8	134742457						II
cg18049299	0.0012137	0.45106	0.45106	2	129249087				chr2:129250636-129251304	N_Shore	II
cg08781403	0.0161233	0.450457	0.450457	8	67434868						II
cg16383871	0.0118717	0.440647	0.440647	6	31888543						II
cg08250742	0.000429465	0.434063	0.434063	17	47651453				chr17:47652789-47653078	N_Shore	II
cg01186980	0.00505185	0.433743	0.433743	17	75826713						I	A
cg08438529	0.00677312	0.433687	0.433687	16	1052939				chr16:1056845-1057053	N_Shelf	I	T
cg12232146	0.0070041	0.431333	0.431333	12	76347937						II
cg08210681	0.00224838	0.42849	0.42849	11	130026698				chr11:130029658-130030262	N_Shelf	I	A
cg07329180	0.0173587	0.426143	0.426143	10	3374141				chr10:3374119-3374383	Island	II
cg02272851	0.0130931	0.416623	0.416623	10	3797471						II
cg05938423	0.000520408	0.415087	0.415087	1	85085313				chr1:85086321-85086766	N_Shore	II
cg15321908	0.00777213	0.41378	0.41378	3	53187213				chr3:53190509-53190764	N_Shelf	II
cg13449332	0.0216923	0.41223	0.41223	1	178025627						II
cg07586956	0.0122562	0.4095	0.4095	2	70336043						II
cg01323212	0.0119661	0.408653	0.408653	6	42719001				chr6:42714707-42715042	S_Shelf	II
cg15406952	0.0130105	0.40787	0.40787	17	42872593						II
cg18497238	0.0104565	0.404173	0.404173	14	75083495				chr14:75077317-75079596	S_Shelf	II
cg24885246	0.00726977	0.402587	0.402587	19	17618903				chr19:17622317-17623316	N_Shelf	I	A
cg22307974	3.26836e-05	0.40097	0.40097	2	46768111				chr2:46769471-46769676	N_Shore	II
cg22237495	0.019457	0.398867	0.398867	1	27964774				chr1:27960567-27961023	S_Shelf	II
cg21229153	0.0144908	0.396693	0.396693	7	2518188						II
cg26474124	0.000818816	0.39529	0.39529	2	70368457				chr2:70369139-70370130	N_Shore	II
cg15368544	0.000696234	0.3946	0.3946	17	39110451						II
cg08858426	0.000499287	0.39421	0.39421	17	75273896				chr17:75277317-75278172	N_Shelf	II
cg24847366	0.0142682	0.391167	0.391167	12	125034283						I	A
cg16408820	0.0267955	0.389433	0.389433	8	134165361						II
cg04057599	0.0263999	0.38399	0.38399	11	13237604						II
cg05568234	0.0250949	0.381423	0.381423	8	97393085						II
cg20788020	0.0159242	0.37966	0.37966	8	105677501						II
cg11141696	0.0209836	0.379277	0.379277	1	161700167				chr1:161695637-161697298	S_Shelf	II
cg20627754	0.0331261	0.3752	0.3752	2	232582394						II
cg24862131	0.00909614	0.374103	0.374103	7	6680085				chr7:6676454-6676785	S_Shelf	I	C
cg03642555	0.01088	0.370497	0.370497	5	34502788						II
cg14213692	0.00124313	0.361233	0.361233	4	6732388				chr4:6728911-6729200	S_Shelf	II
cg26438942	0.0427156	0.360693	0.360693	15	77695188						II
cg00259742	0.00427784	0.360317	0.360317	11	1871101						I	C
cg24486958	0.0123963	0.35849	0.35849	1	212841257						II
cg15429214	0.0480955	0.355487	0.355487	22	43166281				chr22:43165947-43166287	Island	I	T
cg11013714	0.0368095	0.352483	0.352483	3	138128339						II
cg14225665	0.00668007	0.351287	0.351287	14	102394448				chr14:102394772-102395123	N_Shore	II
cg18129996	0.0446941	0.350343	0.350343	7	65334477				chr7:65338006-65338212	N_Shelf	II
cg05363382	0.0290407	0.349347	0.349347	17	45767653				chr17:45771107-45772993	N_Shelf	II
cg00566961	0.000782151	0.348717	0.348717	5	119488431						II
cg10808934	0.0270888	0.342497	0.342497	6	109059268						II
cg24561305	0.000317722	0.341707	0.341707	13	29149132						II
cg26361436	0.023652	0.33542	0.33542	11	10921186						II
cg23419907	0.0355424	0.333607	0.333607	2	220154319						II
cg10800620	0.0276716	0.333337	0.333337	2	196398826						II
cg07243762	0.00475493	0.331427	0.331427	12	125030744				chr12:125028132-125028378	S_Shelf	II
cg16472834	0.0128938	0.32797	0.32797	2	231533021						II
cg16701907	0.00877386	0.326913	0.326913	3	72067763						II
cg19106326	0.0204542	0.31774	0.31774	8	38575349						II
cg11823034	0.0160721	0.308093	0.308093	2	218858970						II
cg05953124	0.00773048	0.307333	0.307333	16	88236626				chr16:88237669-88237893	N_Shore	I	T
cg18114313	0.00296968	0.30521	0.30521	7	104614435						II
cg13052638	0.000623452	0.30246	0.30246	1	206677719				chr1:206680236-206681444	N_Shelf	II
cg27338202	0.00179179	0.301773	0.301773	3	187481967						II
cg26337781	0.0129005	0.300757	0.300757	1	110421382						II
cg27300194	0.000243098	0.30013	0.30013	1	9339380						II
cg18538668	0.00191514	0.296767	0.296767	14	103839038						II
cg18995788	0.0206819	0.295047	0.295047	8	62673444						I	T
cg16919680	0.0292514	0.294147	0.294147	12	53230033						II
cg09435170	0.0194928	0.293187	0.293187	4	184256627						II
cg06792126	0.00322908	0.289717	0.289717	15	90365488						II
cg27380915	0.0412119	0.289337	0.289337	7	12796513						II
cg05976481	0.0223628	0.28444	0.28444	12	92524968						II
cg03950492	0.00798768	0.284327	0.284327	17	81032630				chr17:81032582-81032959	Island	II
cg10881749	0.00147974	0.28397	0.28397	1	234792390						II
cg23497611	0.0225962	0.2825	0.2825	2	37985316						II
cg04654299	0.016667	0.28082	0.28082	17	2308689				chr17:2302892-2305402	S_Shelf	II
cg09719269	0.00426326	0.28018	0.28018	12	125033803						II
cg20116907	0.00248598	0.277603	0.277603	3	188664990				chr3:188665275-188665552	N_Shore	II
cg15547143	0.0232025	0.277263	0.277263	10	89417335				chr10:89419346-89420027	N_Shelf	II
cg03910874	0.046224	0.27453	0.27453	6	209712						II
cg16039142	0.000723326	0.272853	0.272853	7	38361199						II
cg21190644	0.000267942	0.269063	0.269063	6	2659375						II
cg24116380	0.0115263	0.267947	0.267947	5	114791124						II
cg05572362	0.00195091	0.267877	0.267877	8	59105652						II
cg18657788	0.0020284	0.267397	0.267397	6	47163923						II
cg07748854	0.00249481	0.266827	0.266827	19	36449875				chr19:36449871-36451135	Island	II
cg19688203	0.00917845	0.266227	0.266227	14	102394778				chr14:102394772-102395123	Island	II
cg15552491	0.0260851	0.266017	0.266017	11	119037285				chr11:119039429-119039944	N_Shelf	II
cg07819010	0.00255607	0.26495	0.26495	11	46619375				chr11:46615197-46615664	S_Shelf	II
cg08035323	0.0222151	0.260897	0.260897	2	9843525						II
cg15342087	0.00440811	0.259323	0.259323	6	30720209						II
cg19474725	0.00436066	0.258433	0.258433	14	102394373				chr14:102394772-102395123	N_Shore	II
cg14753356	0.00349555	0.257303	0.257303	6	30720108						II
cg13306815	0.0157907	0.257173	0.257173	6	140364611						II
cg04881228	0.0240664	0.256457	0.256457	2	64557277						II
cg07711192	0.0438207	0.255237	0.255237	12	14426994						II
cg03922381	0.0437365	0.25438	0.25438	10	70977210						II
cg14223856	0.0159604	0.252917	0.252917	9	139508740						II
cg08381046	0.000388475	0.250643	0.250643	5	112294315						II
cg21550107	0.000822751	0.2503	0.2503	5	141846318						II
cg07011538	0.0111585	0.249057	0.249057	2	47497026				chr2:47499464-47499813	N_Shelf	II
cg22404290	0.0224879	0.24845	0.24845	8	97456488						II
cg10086966	0.0102473	0.2444	0.2444	2	120514413				chr2:120517066-120518010	N_Shelf	II
cg04178131	0.00703855	0.244093	0.244093	8	105759173						II
cg24859433	0.00365789	0.24375	0.24375	6	30720203						II
cg08729279	0.00317708	0.24286	0.24286	2	216708378						II
cg07941108	0.0425516	0.241097	0.241097	14	90741814						II
cg14054279	0.00183064	0.238577	0.238577	3	185676640						II
cg10170847	0.00833028	0.237897	0.237897	19	41834029				chr19:41837014-41837230	N_Shelf	II
cg00874032	0.0324974	0.236877	0.236877	3	5095248						II
cg20510033	0.00178256	0.235727	0.235727	1	8960134						II
cg16989719	0.033873	0.234847	0.234847	2	238392110				chr2:238395061-238396241	N_Shelf	II
cg20671781	0.0053783	0.232513	0.232513	10	43626471						I	A
cg02389317	0.00873465	0.232463	0.232463	12	76577488						II
cg26023303	0.0278937	0.230067	0.230067	14	103541561				chr14:103541703-103542179	N_Shore	I	A
cg23102014	0.00388627	0.227667	0.227667	15	70574295						II
cg05622577	0.0119161	0.226053	0.226053	10	33710900						II
cg14575790	0.000323868	0.22586	0.22586	10	3984975						II
cg01621943	0.0374408	0.223487	0.223487	17	53531409						II
cg23234261	0.0188736	0.223447	0.223447	14	55582407						II
cg24822529	0.0280947	0.222853	0.222853	5	134582880						II
cg22388417	0.00801807	0.221753	0.221753	8	134657812						II
cg11737831	0.00206665	0.221703	0.221703	19	980707				chr19:982689-983080	N_Shore	II
cg02083676	0.0223644	0.219097	0.219097	3	127311156				chr3:127308568-127310132	S_Shore	II
cg04822278	0.0498397	0.218933	0.218933	12	125023878				chr12:125023589-125023809	S_Shore	II
cg14480222	0.0370644	0.21869	0.21869	5	174982750						II
cg07504977	0.015261	0.21862	0.21862	10	102131012				chr10:102133021-102133557	N_Shelf	II
cg12155547	0.0243911	0.21772	0.21772	11	65194965				chr11:65190824-65191058	S_Shelf	II
cg14284394	0.00475358	0.217283	0.217283	1	206947477						II
cg27291468	0.0228525	0.217237	0.217237	2	9878816						I	A
cg18211585	0.0398485	0.215067	0.215067	6	7048351				chr6:7051496-7052932	N_Shelf	II
cg17492395	0.016315	0.21214	0.21214	2	42180858						II
cg02539539	0.00713349	0.21166	0.21166	11	67340713						I	A
cg03565274	0.00290152	0.211403	0.211403	3	50629708						II
cg13581866	0.00127295	0.210973	0.210973	3	11138138						II
cg01413671	0.00792807	0.21067	0.21067	16	88266624				chr16:88268113-88268367	N_Shore	II
cg02520270	0.010771	0.210343	0.210343	12	2029830						II
cg05654103	0.0012387	0.210073	0.210073	2	24586381				chr2:24582620-24583611	S_Shelf	II
cg21850518	0.0114236	0.208773	0.208773	17	42357520						I	A
cg02917867	0.00544795	0.206533	0.206533	19	1265999				chr19:1265854-1269943	Island	II
cg25209153	0.00909724	0.206243	0.206243	3	42093455						II
cg15663074	0.026301	0.205633	0.205633	5	134582868						II
cg25339052	0.00872894	0.201577	0.201577	2	196399403						II
cg00966522	0.0300795	0.200983	0.200983	4	6734722						II
cg08775595	0.0255976	0.20074	0.20074	8	126608642						II
cg26672098	0.0148381	0.199927	0.199927	2	42326070				chr2:42328300-42328827	N_Shelf	II
cg06634140	0.0367102	0.19981	0.19981	14	95956325						II
cg03722295	0.0192563	0.197087	0.197087	19	10519375				chr19:10513990-10515616	S_Shelf	II
cg22730655	0.0100938	0.196537	0.196537	1	9350073						II
cg01550813	0.00155878	0.196173	0.196173	7	134427910						II
cg09187338	0.000813516	0.19597	0.19597	7	130588508						II
cg16651768	0.0348564	0.192387	0.192387	1	222340714						II
cg12950829	0.0209709	0.192273	0.192273	5	180244832						II
cg18536118	0.00241431	0.191977	0.191977	5	14901012						II
cg04449953	0.031015	0.18997	0.18997	8	144486939				chr8:144489534-144489962	N_Shelf	II
cg04245131	0.0113239	0.18953	0.18953	1	235133338						II
cg09886558	0.0373702	0.189253	0.189253	15	77899670						II
cg03544781	0.012749	0.187577	0.187577	8	95048288						II
cg19382019	0.00294236	0.184727	0.184727	19	48796188				chr19:48794353-48794727	S_Shore	II
cg10714509	0.0329554	0.18454	0.18454	1	234680511						II
cg16529686	0.00143028	0.184533	0.184533	1	200175553						I	C
cg05091135	0.0386064	0.184513	0.184513	13	51103373						II
cg27396056	0.010548	0.184323	0.184323	3	188664993				chr3:188665275-188665552	N_Shore	II
cg23348081	0.029876	0.18393	0.18393	12	14413690						II
cg04082512	0.0076444	0.182193	0.182193	16	85626417						II
cg22784805	0.0333331	0.17928	0.17928	17	2676569				chr17:2679747-2680512	N_Shelf	II
cg23484741	0.00393514	0.179247	0.179247	5	142936868						II
cg26391794	0.0100598	0.17873	0.17873	13	49323899						II
cg25808809	0.001381	0.178133	0.178133	13	114917199				chr13:114912875-114913457	S_Shelf	II
cg26535992	0.00679528	0.17638	0.17638	6	166671495				chr6:166666837-166667541	S_Shelf	II
cg10421808	0.0279305	0.176093	0.176093	16	88236664				chr16:88237669-88237893	N_Shore	I	T
cg04829509	0.0105479	0.174843	0.174843	15	51060843				chr15:51057603-51058123	S_Shelf	II
cg22905866	0.0293775	0.17448	0.17448	4	185468777						II
cg07745671	0.00138752	0.173993	0.173993	3	177272848						II
cg02265619	0.026755	0.172923	0.172923	16	84963674						II
cg18291422	0.0177208	0.172397	0.172397	6	147171560						I	A
cg20477147	0.0232757	0.17131	0.17131	20	57265991				chr20:57267527-57268420	N_Shore	II
cg17283039	0.0218583	0.170633	0.170633	22	29787625				chr22:29784169-29784779	S_Shelf	I	C
cg03726357	0.00199949	0.17031	0.17031	8	29259693						II
cg03691720	0.0368568	0.168373	0.168373	13	29318666						II
cg27627493	0.0372059	0.165647	0.165647	15	63767360						II
cg07457727	0.0210937	0.165363	0.165363	8	131451983				chr8:131455248-131456285	N_Shelf	II
cg17208953	0.00488241	0.16295	0.16295	12	108054842						II
cg09546258	0.00064381	0.162687	0.162687	11	68444995						II
cg27080259	0.00161105	0.161167	0.161167	16	3087875				chr16:3086283-3086968	S_Shore	II
cg00424451	0.0182993	0.15985	0.15985	17	76338660				chr17:76337725-76338582	S_Shore	I	C
cg18576044	0.0252367	0.159777	0.159777	14	76015669				chr14:76012830-76013204	S_Shelf	II
cg22694983	0.0112953	0.158213	0.158213	3	177514999						II
cg19451021	0.0121898	0.158087	0.158087	14	103538032				chr14:103541703-103542179	N_Shelf	II
cg26401541	0.00960767	0.157413	0.157413	6	91078974						II
cg16757384	0.00474707	0.15613	0.15613	12	125030150				chr12:125028132-125028378	S_Shore	I	A
cg14580228	0.000242485	0.155177	0.155177	15	39803814						II
cg00840990	0.0339097	0.154373	0.154373	3	177308016						II
cg23030200	0.0260663	0.153813	0.153813	12	64575346						II
cg26028440	0.00500953	0.153707	0.153707	1	27982716				chr1:27986305-27986808	N_Shelf	II
cg07939743	0.0146278	0.15267	0.15267	4	57507828						II
cg23523668	0.0072855	0.152643	0.152643	11	65194989				chr11:65190824-65191058	S_Shelf	II
cg13936846	0.0213355	0.15213	0.15213	9	137216064				chr9:137217062-137218078	N_Shore	I	A
cg03467706	0.00629867	0.150417	0.150417	3	5037345						II
cg19942083	0.0459452	0.150407	0.150407	12	7070562						I	T
cg02618071	0.00642816	0.1503	0.1503	17	42406184				chr17:42401501-42402427	S_Shelf	II
cg15149205	0.0221633	0.149767	0.149767	8	126403700						II
cg19769036	0.0131633	0.148703	0.148703	13	31685197						II
cg24534048	0.0474421	0.148413	0.148413	10	134826206				chr10:134826130-134826843	Island	I	A
cg24392646	0.0188973	0.146247	0.146247	7	1451332				chr7:1451120-1451402	Island	II
cg04193065	0.00743657	0.146083	0.146083	15	31528995						II
cg14643399	0.00268427	0.146073	0.146073	13	44706965						II
cg06202737	0.0227807	0.14576	0.14576	2	128166279				chr2:128165848-128166198	S_Shore	I	A
cg16913841	0.000756938	0.145743	0.145743	10	22725451				chr10:22725491-22726764	N_Shore	II
cg23942311	0.0373371	0.143367	0.143367	14	51606299						II
cg22789714	0.0067339	0.142673	0.142673	11	46261208				chr11:46259264-46260048	S_Shore	II
cg00089814	0.00739623	0.141737	0.141737	3	72641008						II
cg24004483	0.0149415	0.14139	0.14139	1	944783				chr1:948670-948894	N_Shelf	I	A
cg17586094	0.00851647	0.140163	0.140163	2	235244520						II
cg09501509	0.0240779	0.139687	0.139687	6	89745356						II
cg18352882	0.00201372	0.139263	0.139263	10	22725345				chr10:22725491-22726764	N_Shore	II
cg20899781	0.0206632	0.13909	0.13909	2	9705768						II
cg03095364	0.0236025	0.138693	0.138693	6	111559473						II
cg14118946	0.0276098	0.138473	0.138473	9	34986905				chr9:34989555-34989875	N_Shelf	II
cg20856545	0.0021801	0.137383	0.137383	13	114917297				chr13:114912875-114913457	S_Shelf	II
cg07706695	0.0407743	0.137373	0.137373	1	111179008						II
cg09412707	0.0456839	0.137163	0.137163	4	26085653						II
cg17444090	0.00479037	0.13707	0.13707	1	232735450						II
cg15809077	0.0378696	0.137027	0.137027	2	112462079						I	A
cg05704183	0.0384304	0.136487	0.136487	2	145764890						II
cg18728780	0.0275221	0.135	0.135	14	62120470						II
cg24387285	0.0280817	0.13456	0.13456	22	50747822				chr22:50745415-50746125	S_Shore	II
cg01539483	0.00551946	0.134527	0.134527	4	147164948						II
cg03272310	0.0393407	0.134367	0.134367	17	39704454				chr17:39705045-39705332	N_Shore	II
cg06183872	0.0137142	0.133713	0.133713	12	133049993				chr12:133049412-133051162	Island	I	T
cg24343430	0.0200629	0.133267	0.133267	8	117457111						II
cg01102307	0.0171751	0.132843	0.132843	1	9340416						II
cg15034393	0.0191257	0.130033	0.130033	3	152856773						II
cg17918796	0.0484577	0.129247	0.129247	1	178923699						II
cg14071186	0.00148693	0.128847	0.128847	14	71635288						I	A
cg16486754	0.000846101	0.127237	0.127237	11	20688130				chr11:20690579-20691845	N_Shelf	II
cg00966920	0.0121269	0.126983	0.126983	16	88185021				chr16:88184856-88185101	Island	I	A
cg06690609	0.00524362	0.1269	0.1269	19	2723314				chr19:2723168-2723390	Island	I	C
cg19549902	0.021081	0.12612	0.12612	7	134146926				chr7:134143115-134144063	S_Shelf	II
cg25568241	0.0237568	0.126047	0.126047	3	190104266						II
cg07292311	0.0228181	0.12565	0.12565	12	124702221						II
cg20272463	0.0304846	0.124627	0.124627	1	36856866						II
cg13929323	0.0133529	0.124527	0.124527	9	114364066				chr9:114361410-114361760	S_Shelf	II
cg23428922	0.0279214	0.123413	0.123413	12	56040601				chr12:56039988-56040337	S_Shore	II
cg15915658	0.0105955	0.123137	0.123137	11	65262358				chr11:65264957-65265398	N_Shelf	II
cg14341034	0.0133164	0.123117	0.123117	11	65709117						II
cg17812664	0.0205433	0.122893	0.122893	10	104957217				chr10:104952242-104953232	S_Shelf	II
cg19631648	0.0145606	0.122663	0.122663	19	33764284				chr19:33764349-33764551	N_Shore	II
cg20313522	0.0381197	0.121343	0.121343	12	125259531						II
cg15507449	0.0470443	0.11983	0.11983	7	155794827						II
cg03150378	0.00843973	0.119483	0.119483	16	29196699				chr16:29196537-29196771	Island	I	A
cg13787850	0.00545112	0.119177	0.119177	9	102195951						II
cg24221398	0.0469747	0.118867	0.118867	12	132410932				chr12:132413338-132414801	N_Shelf	I	A
cg10927968	0.0397891	0.117917	0.117917	11	1807333						I	C
cg12889594	0.0215612	0.117693	0.117693	11	69260314				chr11:69258149-69258544	S_Shore	I	A
cg20704774	0.00670168	0.116863	0.116863	19	15335041				chr19:15334122-15334822	S_Shore	II
cg17972655	0.00430714	0.11546	0.11546	15	90709123						II
cg12394201	0.0267902	0.115043	0.115043	11	43942418						II
cg22068743	0.0287041	0.114007	0.114007	2	238374408						II
cg26829395	0.000135116	0.113117	0.113117	15	40217855						II
cg07352054	0.0130407	0.11225	0.11225	7	157092682				chr7:157092597-157093535	Island	I	A
cg10699852	0.0350805	0.111983	0.111983	3	195863402						I	T
cg18456331	0.0281036	0.111687	0.111687	10	77188318				chr10:77191061-77191571	N_Shelf	II
cg11942780	0.0485514	0.111667	0.111667	10	133731800						I	T
cg09460490	0.0359646	0.111573	0.111573	13	113829357						II
cg20946037	0.00150923	0.11009	0.11009	1	150582344						II
cg04130127	0.0267651	0.10987	0.10987	7	138088756						II
cg08764914	0.0223674	0.109287	0.109287	5	79553422				chr5:79551369-79552294	S_Shore	II
cg08425796	0.0138713	0.108947	0.108947	22	50981121				chr22:50982570-50982994	N_Shore	I	A
cg04540882	0.00409739	0.10882	0.10882	17	27703877						II
cg12535109	0.0202369	0.10768	0.10768	2	216708370						II
cg25683570	0.0457077	0.10736	0.10736	1	203051472						II
cg02079700	0.0353245	0.106737	0.106737	22	43166347				chr22:43165947-43166287	S_Shore	II
cg24540678	0.0132082	0.10601	0.10601	8	28258603				chr8:28259183-28259717	N_Shore	II
cg24221738	0.0330688	0.10584	0.10584	4	166125552				chr4:166128385-166129255	N_Shelf	II
cg20042662	0.03063	0.10408	0.10408	8	143535580				chr8:143535484-143535892	Island	I	T
cg26721868	0.00735927	0.10371	0.10371	19	4567641				chr19:4566457-4566678	S_Shore	II
cg19445044	0.0348481	0.103447	0.103447	12	52596367						II
cg09790226	0.0136322	0.102693	0.102693	15	33571230						II
cg01668099	0.0207548	0.101837	0.101837	11	130026798				chr11:130029658-130030262	N_Shelf	II
cg02859421	0.0170183	0.10131	0.10131	19	3465071				chr19:3464764-3464992	S_Shore	I	C

## Sheet: B
B. monocye<iDC, with the same direction of change in associated genes
TargetID	pvalt	difference	absd	CHR	MAPINFO	GeneID	UCSC_REFGENE_NAME	UCSC_REFGENE_GROUP	UCSC_CPG_ISLANDS_NAME	RELATION_TO_UCSC_CPG_ISLAND	INFINIUM_DESIGN_TYPE	NEXT_BASE
cg23782758	0.0273987	-0.133943	0.133943	2	111737646	ACOXL	ACOXL;ACOXL;ACOXL	Body;Body;Body			II
cg02237342	0.0371306	-0.213147	0.213147	22	24823519	ADORA2A	ADORA2A	TSS200	chr22:24819537-24820810	S_Shelf	I	T
cg19245381	0.0495447	-0.112623	0.112623	17	15847977	ADORA2B	ADORA2B	TSS1500	chr17:15847757-15849513	Island	I	C
cg24049468	0.0494414	-0.17398	0.17398	1	65615281	AK3L1	AK3L1;AK3L1;AK3L1	Body;Body;Body	chr1:65613041-65614898	S_Shore	II
cg18364120	0.0474759	-0.144543	0.144543	11	118097056	AMICA1	AMICA1	TSS1500			II
cg08390994	0.0460386	-0.163343	0.163343	22	36563027	APOL3	APOL3;APOL3	TSS1500;TSS1500			II
cg12065285	0.0128215	-0.122067	0.122067	1	155946346	ARHGEF2	ARHGEF2;ARHGEF2;ARHGEF2	Body;Body;5'UTR	chr1:155947678-155948490	N_Shore	II
cg15845673	0.0449853	-0.11495	0.11495	12	25099560	BCAT1	BCAT1	Body	chr12:25101607-25102073	N_Shelf	II
cg12371924	0.0248465	-0.127027	0.127027	12	25102469	BCAT1	BCAT1	TSS200	chr12:25101607-25102073	S_Shore	II
cg21500300	0.0113182	-0.15012	0.15012	12	25102521	BCAT1	BCAT1	TSS1500	chr12:25101607-25102073	S_Shore	II
cg17738213	0.0107371	-0.167147	0.167147	2	60776302	BCL11A	BCL11A;BCL11A;BCL11A	Body;Body;Body	chr2:60776596-60778157	N_Shore	II
cg17260706	0.0189942	-0.16083	0.16083	11	118782879	BCL9L	BCL9L	TSS1500	chr11:118781060-118781732	S_Shore	II
cg13122498	0.0255381	-0.155653	0.155653	6	38445981	BTBD9	BTBD9;BTBD9;BTBD9	Body;Body;Body			II
cg07571519	0.0382256	-0.135323	0.135323	10	73472315	C10orf105	C10orf105;C10orf105;CDH23	3'UTR;3'UTR;Body			I	C
cg10023838	0.019786	-0.146617	0.146617	10	11866199	C10orf47	C10orf47	5'UTR	chr10:11865125-11865984	S_Shore	II
cg07091481	0.0437484	-0.128503	0.128503	10	82169149	C10orf58	C10orf58	5'UTR	chr10:82168064-82168917	S_Shore	I	A
cg07545743	0.0322553	-0.14089	0.14089	12	121409957	C12orf27	C12orf27	Body			II
cg02893429	0.0399064	-0.191077	0.191077	2	38404263	C2orf58	C2orf58	Body			II
cg16303353	0.0201376	-0.28226	0.28226	12	2393684	CACNA1C	CACNA1C;CACNA1C;CACNA1C;CACNA1C;CACNA1C;CACNA1C;CACNA1C;CACNA1C;CACNA1C;CACNA1C;CACNA1C;CACNA1C;CACNA1C;CACNA1C;CACNA1C;CACNA1C;CACNA1C;CACNA1C;CACNA1C;CACNA1C;CACNA1C;CACNA1C;CACNA1C	Body;Body;Body;Body;Body;Body;Body;Body;Body;Body;Body;Body;Body;Body;Body;Body;Body;Body;Body;Body;Body;Body;Body			II
cg09141835	0.010389	-0.133023	0.133023	16	88988174	CBFA2T3	CBFA2T3;CBFA2T3	5'UTR;Body			I	C
cg16505891	0.0358542	-0.1379	0.1379	14	91859797	CCDC88C	CCDC88C	Body			II
cg05981394	0.0368892	-0.104037	0.104037	16	28942152	CD19	CD19	TSS1500			II
cg04332373	0.0205296	-0.25075	0.25075	4	15779642	CD38	CD38	TSS1500	chr4:15779998-15780729	N_Shore	II
cg24819835	0.0265329	-0.208227	0.208227	4	15780011	CD38	CD38;CD38	1stExon;5'UTR	chr4:15779998-15780729	Island	II
cg21939215	0.0444474	-0.134607	0.134607	11	60738995	CD6	CD6	TSS200			II
cg27284288	0.0333323	-0.217377	0.217377	11	60739005	CD6	CD6	TSS200			II
cg09902130	0.0223777	-0.185883	0.185883	11	60739178	CD6	CD6;CD6	5'UTR;1stExon			II
cg09153080	0.0316059	-0.27999	0.27999	11	60739183	CD6	CD6;CD6	5'UTR;1stExon			II
cg09157176	0.0088701	-0.149413	0.149413	11	44599232	CD82	CD82;CD82	5'UTR;5'UTR			II
cg05245650	0.0479069	-0.183417	0.183417	2	37900205	CDC42EP3	CDC42EP3	TSS1500	chr2:37898142-37899830	S_Shore	II
cg11987645	0.00588099	-0.109577	0.109577	7	21985935	CDCA7L	CDCA7L;CDCA7L;CDCA7L	TSS1500;TSS1500;TSS1500	chr7:21985071-21985842	S_Shore	II
cg19997662	0.0200068	-0.265013	0.265013	15	101784653	CHSY1	CHSY1	Body			II
cg24809529	0.0327552	-0.111557	0.111557	7	100881286	CLDN15	CLDN15	TSS200			II
cg17934790	0.0121496	-0.192113	0.192113	19	14693742	CLEC17A	CLEC17A	TSS200			II
cg12536891	0.0443021	-0.11804	0.11804	11	72044829	CLPB	CLPB	Body			I	C
cg12449049	0.0451548	-0.273137	0.273137	6	25088999	CMAH	CMAH	Body			II
cg02402946	0.0201596	-0.1372	0.1372	13	21035079	CRYL1	CRYL1	Body			II
cg21604136	0.049559	-0.23749	0.23749	1	9910137	CTNNBIP1	CTNNBIP1;CTNNBIP1	3'UTR;3'UTR			II
cg08934126	0.0421787	-0.1031	0.1031	1	9942543	CTNNBIP1	CTNNBIP1;CTNNBIP1	5'UTR;5'UTR			I	T
cg06815950	0.02351	-0.39088	0.39088	12	111619455	CUX2	CUX2	Body			II
cg10817916	0.0333996	-0.12882	0.12882	17	61511069	CYB561	CYB561;CYB561;CYB561	3'UTR;3'UTR;3'UTR	chr17:61511653-61511886	N_Shore	II
cg11307715	0.0230077	-0.106117	0.106117	8	142161887	DENND3	DENND3	Body			II
cg03400695	0.0179891	-0.379367	0.379367	8	142162582	DENND3	DENND3	Body			II
cg10498502	0.0249705	-0.243527	0.243527	3	185928164	DGKG	DGKG;DGKG;DGKG	Body;Body;Body			II
cg26553763	0.0324805	-0.136437	0.136437	20	31352874	DNMT3B	DNMT3B;DNMT3B;DNMT3B	5'UTR;5'UTR;5'UTR	chr20:31350149-31351263	S_Shore	II
cg11741335	0.0115847	-0.148777	0.148777	7	36242319	EEPD1	EEPD1	Body			II
cg01613817	0.0385474	-0.205103	0.205103	21	39870397	ERG	ERG;ERG;ERG;ERG;ERG;ERG	Body;1stExon;1stExon;5'UTR;5'UTR;Body			II
cg23340514	0.0424766	-0.130367	0.130367	21	39870704	ERG	ERG;ERG;ERG;ERG	Body;TSS1500;TSS1500;Body			II
cg10438089	0.0245999	-0.108517	0.108517	17	47818514	FAM117A	FAM117A	Body			II
cg01417714	0.0293759	-0.109607	0.109607	1	155223726	FAM189B	FAM189B;FAM189B	Body;Body	chr1:155224624-155225655	N_Shore	II
cg17981790	0.0142622	-0.107463	0.107463	2	16807234	FAM49A	FAM49A	5'UTR			II
cg07714319	0.0110498	-0.23348	0.23348	2	16822974	FAM49A	FAM49A	5'UTR			II
cg19689330	0.0356472	-0.220413	0.220413	6	5512308	FARS2	FARS2	Body			II
cg26478401	0.0467622	-0.1699	0.1699	10	90749920	FAS	FAS;FAS;FAS;FAS;FAS;FAS;FAS;ACTA2	TSS1500;TSS1500;TSS1500;TSS1500;TSS1500;TSS1500;TSS1500;5'UTR	chr10:90750293-90751108	N_Shore	II
cg26472910	0.0386188	-0.411443	0.411443	13	28673762	FLT3	FLT3	Body	chr13:28674227-28675170	N_Shore	II
cg25653204	0.0337788	-0.11343	0.11343	19	52264429	FPR2	FPR2	TSS200			II
cg01998750	0.0245062	-0.199493	0.199493	3	69434842	FRMD4B	FRMD4B	Body	chr3:69434926-69435583	N_Shore	II
cg07164133	0.0335699	-0.258247	0.258247	3	69436007	FRMD4B	FRMD4B	TSS1500	chr3:69434926-69435583	S_Shore	II
cg08061598	0.0478301	-0.174257	0.174257	6	112081538	FYN	FYN;FYN	5'UTR;TSS1500			II
cg26846943	0.0175438	-0.38565	0.38565	6	112165062	FYN	FYN	5'UTR			II
cg19022254	0.00747896	-0.100667	0.100667	6	29601705	GABBR1	GABBR1;GABBR1	TSS1500;TSS1500	chr6:29600192-29600661	S_Shore	II
cg02042712	0.0483722	-0.208067	0.208067	16	57702239	GPR97	GPR97;GPR97	1stExon;5'UTR			II
cg14729344	0.0130724	-0.181617	0.181617	10	121129753	GRK5	GRK5	Body			I	A
cg01342981	0.0498074	-0.134693	0.134693	2	127415063	GYPC	GYPC;GYPC	Body;Body	chr2:127413696-127414171	S_Shore	II
cg11573219	0.0432824	-0.12329	0.12329	1	32083031	HCRTR1	HCRTR1	TSS1500	chr1:32083149-32084069	N_Shore	I	C
cg07584860	0.028677	-0.339093	0.339093	6	29854799	HLA-H	HLA-H	TSS1500	chr6:29855295-29856565	N_Shore	II
cg03217995	0.0197261	-0.289273	0.289273	7	27203430	HOXA9	HOXA9	Body	chr7:27203915-27206462	N_Shore	II
cg21007852	0.0265141	-0.27116	0.27116	7	27203546	HOXA9	HOXA9	Body	chr7:27203915-27206462	N_Shore	II
cg09012001	0.00914829	-0.35496	0.35496	1	19250279	IFFO2	IFFO2	Body			II
cg07175301	0.0402106	-0.160453	0.160453	1	159916034	IGSF9	IGSF9;IGSF9	TSS1500;TSS1500	chr1:159915368-159915797	S_Shore	II
cg10454258	0.000797573	-0.12175	0.12175	16	27443933	IL21R	IL21R;IL21R;IL21R	Body;Body;Body			II
cg15890754	0.0368907	-0.13237	0.13237	2	173294093	ITGA6	ITGA6;ITGA6	Body;Body	chr2:173292099-173293183	S_Shore	II
cg15473481	0.0320248	-0.192607	0.192607	12	56103744	ITGA7	ITGA7	Body	chr12:56101212-56101600	S_Shelf	II
cg02806733	0.0271855	-0.270037	0.270037	2	231731972	ITM2C	ITM2C;ITM2C;ITM2C	Body;Body;Body	chr2:231729631-231730821	S_Shore	II
cg18346707	0.0281195	-0.157563	0.157563	2	231732249	ITM2C	ITM2C;ITM2C;ITM2C	Body;Body;Body	chr2:231729631-231730821	S_Shore	II
cg08227353	0.0157563	-0.195443	0.195443	10	102821670	KAZALD1	KAZALD1;KAZALD1	1stExon;5'UTR	chr10:102820488-102822874	Island	II
cg05888181	0.0387842	-0.260693	0.260693	8	1952319	KBTBD11	KBTBD11	3'UTR	chr8:1949245-1951390	S_Shore	II
cg16465939	0.0388949	-0.152223	0.152223	11	2554410	KCNQ1	KCNQ1;KCNQ1	Body;Body	chr11:2555405-2555618	N_Shore	II
cg21105875	0.035598	-0.100287	0.100287	1	202778869	KDM5B	KDM5B	TSS1500	chr1:202779790-202780684	N_Shore	I	A
cg13432241	0.0263058	-0.154223	0.154223	4	154389285	KIAA0922	KIAA0922;KIAA0922	Body;Body	chr4:154386834-154388183	S_Shore	II
cg21892720	0.0280913	-0.14908	0.14908	19	54877827	LAIR1	LAIR1;LAIR1	TSS1500;TSS1500			II
cg01516372	0.0451198	-0.110713	0.110713	1	87617972	LOC339524	LOC339524	Body	chr1:87617692-87617986	Island	II
cg15417798	0.0310954	-0.288723	0.288723	19	14260651	LPHN1	LPHN1;LPHN1	3'UTR;3'UTR	chr19:14261764-14262307	N_Shore	II
cg19143990	0.0403179	-0.39107	0.39107	15	52029152	LYSMD2	LYSMD2;LYSMD2	Body;5'UTR	chr15:52029230-52030135	N_Shore	II
cg01054354	0.0338393	-0.103263	0.103263	15	100272751	LYSMD4	LYSMD4	5'UTR	chr15:100272901-100273891	N_Shore	II
cg06835212	0.0446935	-0.136323	0.136323	5	88182744	MEF2C	MEF2C	5'UTR	chr5:88185224-88185589	N_Shelf	II
cg10420310	0.0271453	-0.103387	0.103387	16	14397576	MIR193B	MIR193B	TSS1500	chr16:14395604-14397075	S_Shore	II
cg20194973	0.0332737	-0.12992	0.12992	22	50524676	MLC1	MLC1;MLC1	TSS1500;TSS1500	chr22:50528201-50529085	N_Shelf	II
cg10829629	0.00748298	-0.161583	0.161583	10	88717494	MMRN2	MMRN2;SNCG	TSS200;TSS1500			II
cg14619064	0.0277434	-0.10838	0.10838	17	56355331	MPO	MPO	Body	chr17:56355207-56355502	Island	II
cg11628739	0.0386303	-0.12079	0.12079	17	60731254	MRC2	MRC2	Body	chr17:60729645-60730269	S_Shore	II
cg07054804	0.0173835	-0.10702	0.10702	11	10621492	MRVI1	MRVI1;MRVI1;MRVI1;MRVI1	Body;Body;Body;Body			II
cg00510149	0.02017	-0.16917	0.16917	11	10674966	MRVI1	MRVI1;MRVI1;MRVI1;MRVI1	5'UTR;TSS1500;5'UTR;5'UTR			II
cg07377994	0.0214462	-0.13495	0.13495	17	55533142	MSI2	MSI2;MSI2	Body;Body			II
cg05978306	0.0449625	-0.137527	0.137527	17	1373774	MYO1C	MYO1C;MYO1C;MYO1C	Body;Body;Body	chr17:1375216-1375460	N_Shore	I	A
cg17519645	0.0418822	-0.11186	0.11186	19	52206667	NCRNA00085	NCRNA00085	Body	chr19:52206244-52206726	Island	I	C
cg09906382	0.0319411	-0.213127	0.213127	2	157184416	NR4A2	NR4A2	Body	chr2:157184389-157184632	Island	II
cg27074041	0.0409969	-0.12493	0.12493	2	157184614	NR4A2	NR4A2	Body	chr2:157184389-157184632	Island	II
cg07452706	0.00465331	-0.123657	0.123657	14	105649097	NUDT14	NUDT14	TSS1500	chr14:105647469-105647827	S_Shore	II
cg23562479	0.0226834	-0.13223	0.13223	11	4469894	OR52K2	OR52K2	TSS1500			II
cg01418188	0.0376831	-0.101907	0.101907	11	3145609	OSBPL5	OSBPL5;OSBPL5;OSBPL5	Body;Body;Body	chr11:3141642-3141877	S_Shelf	II
cg16592596	0.0409667	-0.226863	0.226863	17	79620347	PDE6G	PDE6G;PDE6G	5'UTR;Body			II
cg20613972	0.0152735	-0.186513	0.186513	4	84037158	PLAC8	PLAC8;PLAC8	TSS1500;TSS1500			II
cg23837109	0.010603	-0.13454	0.13454	10	75670435	PLAU	PLAU;C10orf55;PLAU	TSS1500;3'UTR;TSS1500	chr10:75670696-75671379	N_Shore	II
cg01313363	0.0494281	-0.21629	0.21629	3	48471695	PLXNB1	PLXNB1;PLXNB1	TSS1500;TSS1500	chr3:48470230-48471389	S_Shore	II
cg08534147	0.047081	-0.11783	0.11783	3	48471771	PLXNB1	PLXNB1;PLXNB1	TSS1500;TSS1500	chr3:48470230-48471389	S_Shore	II
cg17450425	0.0281842	-0.128683	0.128683	8	70982255	PRDM14	PRDM14	5'UTR	chr8:70981873-70984888	Island	I	A
cg21544931	0.04061	-0.170897	0.170897	11	36474744	PRR5L	PRR5L;PRR5L;PRR5L;PRR5L	Body;Body;Body;Body			II
cg15430294	0.0338576	-0.13465	0.13465	19	47125648	PTGIR	PTGIR	Body	chr19:47126782-47127478	N_Shore	II
cg17833106	0.022505	-0.227667	0.227667	1	161060000	PVRL4	PVRL4	TSS1500			II
cg18112681	0.0135877	-0.16969	0.16969	11	63303399	RARRES3	RARRES3	TSS1500			II
ch.14.1488981R	0.0348939	-0.29612	0.29612	14	93077342	RIN3	RIN3	Body			II
cg13787135	0.0418313	-0.154277	0.154277	14	21270407	RNASE1	RNASE1;RNASE1;RNASE1;RNASE1;RNASE1	5'UTR;5'UTR;1stExon;5'UTR;5'UTR			II
cg24603481	0.0028556	-0.120093	0.120093	1	44884784	RNF220	RNF220	Body	chr1:44883136-44884272	S_Shore	II
cg03005293	0.0462437	-0.206937	0.206937	1	151805241	RORC	RORC	TSS1500			II
cg16574073	0.0420956	-0.120823	0.120823	1	25261746	RUNX3	RUNX3	Body	chr1:25255527-25259005	S_Shelf	II
cg09680149	0.00669995	-0.136727	0.136727	12	6487052	SCNN1A	SCNN1A	TSS1500			II
cg13126638	0.0105388	-0.10484	0.10484	12	6487080	SCNN1A	SCNN1A	TSS1500			II
cg04951797	0.00860932	-0.10555	0.10555	3	20226964	SGOL1	SGOL1;SGOL1;SGOL1;SGOL1;SGOL1;SGOL1	5'UTR;5'UTR;5'UTR;5'UTR;5'UTR;5'UTR	chr3:20227289-20227956	N_Shore	II
cg26201811	0.0178624	-0.122343	0.122343	22	51111714	SHANK3	SHANK3	TSS1500	chr22:51111935-51113742	N_Shore	II
cg14565651	0.0418184	-0.121237	0.121237	1	9145034	SLC2A5	SLC2A5	Body			II
cg00411595	0.0292359	-0.10785	0.10785	9	136339349	SLC2A6	SLC2A6;SLC2A6	Body;Body	chr9:136340048-136340263	N_Shore	II
cg13408795	0.0495962	-0.102437	0.102437	3	143050350	SLC9A9	SLC9A9	Body			II
cg13665981	0.0477941	-0.125293	0.125293	10	73849167	SPOCK2	SPOCK2;SPOCK2	TSS1500;TSS1500	chr10:73846806-73848233	S_Shore	II
cg12934258	0.00083671	-0.13792	0.13792	6	159084599	SYTL3	SYTL3	Body			I	T
cg11791526	0.0209544	-0.202423	0.202423	11	67177042	TBC1D10C	TBC1D10C	Body	chr11:67176945-67177169	Island	II
cg22436429	0.0210234	-0.120843	0.120843	1	36043084	TFAP2E	TFAP2E	Body	chr1:36042432-36043444	Island	II
cg25649895	0.0403977	-0.20174	0.20174	17	48356195	TMEM92	TMEM92;TMEM92	Body;Body			II
cg12338137	0.0175504	-0.210853	0.210853	2	218701429	TNS1	TNS1	Body			II
cg27453857	0.00382006	-0.14067	0.14067	17	4689640	VMO1	VMO1;VMO1;VMO1;VMO1	1stExon;1stExon;1stExon;1stExon	chr17:4688628-4689563	S_Shore	II
cg10301695	0.0242602	-0.178947	0.178947	12	6233717	VWF	VWF;VWF	1stExon;5'UTR			II
cg14596967	0.0184512	-0.106817	0.106817	11	113956944	ZBTB16	ZBTB16;ZBTB16	Body;Body	chr11:113953620-113953839	S_Shelf	II
cg25009965	0.0480737	-0.141797	0.141797	11	114031120	ZBTB16	ZBTB16;ZBTB16	Body;Body			II
cg00754357	0.0211994	-0.154123	0.154123	1	53019727	ZCCHC11	ZCCHC11;ZCCHC11;ZCCHC11	TSS1500;TSS1500;TSS1500	chr1:53018258-53019599	S_Shore	II
cg26413942	0.000993625	-0.153593	0.153593	5	124081751	ZNF608	ZNF608	TSS1500			II
cg06857116	0.033649	-0.266947	0.266947	17	15885326	ZSWIM7	ZSWIM7;ZSWIM7	Body;Body			II
cg22209723	0.030838	-0.11687	0.11687	20	4742450				chr20:4741345-4741945	S_Shore	I	A
cg10453602	0.0382679	-0.104623	0.104623	2	8597867				chr2:8596907-8597573	S_Shore	II
cg18793799	0.0468326	-0.119897	0.119897	2	8818257				chr2:8818292-8818503	N_Shore	II
cg19704755	0.0104865	-0.430433	0.430433	1	10965094						II
cg20922701	0.0339881	-0.12157	0.12157	18	11978319				chr18:11980483-11982142	N_Shelf	II
cg00390724	0.0298435	-0.241287	0.241287	3	18484742				chr3:18485112-18487056	N_Shore	II
ch.2.20642108R	0.0450016	-0.27897	0.27897	2	20778627						II
cg21544415	0.0473669	-0.101047	0.101047	12	26288686						II
cg25975690	0.049216	-0.13642	0.13642	7	27199726				chr7:27199661-27200960	Island	II
cg03552359	0.0387864	-0.103907	0.103907	8	28269204				chr8:28269236-28269990	N_Shore	II
cg11555873	0.0380098	-0.12638	0.12638	13	29102417				chr13:29105411-29105676	N_Shelf	I	A
cg23787937	0.020616	-0.352953	0.352953	12	29303160				chr12:29302034-29302954	S_Shore	II
cg26953469	0.00545647	-0.192947	0.192947	10	31872296						II
cg26443127	0.0309716	-0.128997	0.128997	10	31987230						II
cg01110616	0.0422837	-0.112297	0.112297	11	32055233						II
cg20100151	0.0140178	-0.18233	0.18233	3	32824318				chr3:32822477-32823331	S_Shore	II
cg07264329	0.0423505	-0.30471	0.30471	6	36331034						II
cg05569131	0.0450257	-0.1882	0.1882	6	36665620						II
cg16163382	0.0349081	-0.242017	0.242017	2	37938640						II
cg26458748	0.0175575	-0.18628	0.18628	2	37962248						II
cg11467506	0.0152795	-0.102243	0.102243	7	38357047						II
cg18833928	0.00370813	-0.103107	0.103107	7	38357684						II
cg23192749	0.00804716	-0.109017	0.109017	5	40570344						II
cg00360761	0.0372788	-0.251653	0.251653	2	43398079				chr2:43398040-43398276	Island	I	T
cg01243072	0.0289887	-0.18541	0.18541	2	43398171				chr2:43398040-43398276	Island	I	A
cg08847775	0.0382192	-0.21146	0.21146	2	43422121						II
cg14780649	0.000502514	-0.577453	0.577453	1	43534197				chr1:43533890-43534334	Island	I	A
cg15765353	0.0472713	-0.11676	0.11676	3	45601455						II
cg26818573	0.0424229	-0.159273	0.159273	2	46717839						II
cg23089643	0.0142909	-0.101213	0.101213	12	52262163				chr12:52262627-52263215	N_Shore	II
cg27577928	0.0486083	-0.181257	0.181257	4	54975388				chr4:54975387-54976202	Island	II
cg11886187	0.00872084	-0.11322	0.11322	17	56033756				chr17:56031843-56033160	S_Shore	II
cg04111102	0.0386912	-0.15313	0.15313	1	66153794						II
cg13079123	0.0471398	-0.193417	0.193417	15	67331913						I	A
cg07122805	0.0301559	-0.104517	0.104517	17	67754138						II
cg24044501	0.0448035	-0.145767	0.145767	10	72056549						II
cg19147129	0.0420149	-0.103163	0.103163	2	74230310				chr2:74229477-74229996	S_Shore	I	T
cg17125990	0.0285488	-0.117457	0.117457	15	75470777				chr15:75470911-75471212	N_Shore	II
cg07759162	0.00892924	-0.289883	0.289883	15	75488313						II
cg01013171	0.0228415	-0.192017	0.192017	14	75716369						II
cg00854273	0.02974	-0.186373	0.186373	17	75959756				chr17:75953890-75955952	S_Shelf	II
cg04751276	0.0211492	-0.262573	0.262573	15	76634843				chr15:76632262-76635515	Island	II
cg23032427	0.0413915	-0.379537	0.379537	15	76635953				chr15:76632262-76635515	S_Shore	II
cg03718845	0.0106825	-0.12791	0.12791	2	85640001				chr2:85640969-85641259	N_Shore	II
cg02835823	0.0137123	-0.10476	0.10476	16	85979060				chr16:85981652-85981965	N_Shelf	II
cg08694574	0.0169977	-0.154797	0.154797	16	86011615				chr16:86006195-86007687	S_Shelf	II
cg13485718	0.0109676	-0.202787	0.202787	14	93315488						II
cg02032125	0.0265426	-0.131187	0.131187	14	101000186				chr14:101004067-101005681	N_Shelf	II
cg23856536	0.0361361	-0.20683	0.20683	7	101384349				chr7:101386554-101387122	N_Shelf	II
cg23450938	0.0414485	-0.148553	0.148553	2	102972792				chr2:102972118-102972596	S_Shore	II
cg27388036	0.0306103	-0.11453	0.11453	4	104239655						II
cg09187505	0.0474548	-0.191823	0.191823	6	106434429				chr6:106433984-106434459	Island	I	A
cg16099169	0.0123682	-0.100493	0.100493	2	106886729				chr2:106886118-106886738	Island	II
cg24838825	0.023217	-0.10626	0.10626	10	111693923						II
cg00522451	0.0251904	-0.26201	0.26201	2	113464048						II
cg11888982	0.000367745	-0.113887	0.113887	8	116231420						II
cg00776174	0.00105812	-0.173753	0.173753	12	122442379						II
cg02869235	0.0183477	-0.109903	0.109903	12	124726864						II
cg00864684	0.0100049	-0.205853	0.205853	10	125825166						II
cg02033666	0.0460302	-0.101617	0.101617	7	127774986				chr7:127775629-127776442	N_Shore	II
cg12340503	0.0391634	-0.115777	0.115777	11	128212805						II
cg24572137	0.0210089	-0.193867	0.193867	3	129327679				chr3:129323915-129325332	S_Shelf	I	A
cg06624951	0.0315005	-0.14209	0.14209	12	133055588				chr12:133056769-133057105	N_Shore	II
cg09697696	0.00516061	-0.162607	0.162607	5	139488623				chr5:139486931-139487672	S_Shore	II
cg02569509	0.0342445	-0.269833	0.269833	7	142423070						II
cg03681057	0.0404721	-0.180433	0.180433	5	143172702						II
cg12940181	0.0397256	-0.154403	0.154403	2	145353012						II
cg26538164	0.00937187	-0.111627	0.111627	1	154374951				chr1:154377670-154378445	N_Shelf	II
cg02488934	0.023622	-0.110943	0.110943	1	156422580				chr1:156426549-156427362	N_Shelf	II
cg19788317	0.0329048	-0.110573	0.110573	4	174429300				chr4:174430386-174430861	N_Shore	II
cg05681076	0.0481504	-0.13543	0.13543	5	175066987						II
cg27078140	0.0334155	-0.21249	0.21249	2	175205821				chr2:175204843-175207553	Island	II
cg11270278	0.0397739	-0.10205	0.10205	3	177039618						II
cg14473575	0.0257682	-0.14983	0.14983	3	193788394				chr3:193788481-193789266	N_Shore	II
cg13403369	0.0102328	-0.103513	0.103513	3	195868640						I	C
cg22534374	0.0198672	-0.191483	0.191483	1	201511610				chr1:201507779-201509317	S_Shelf	II
cg16904859	0.0457721	-0.114757	0.114757	1	206849995						II
cg09166091	0.0107862	-0.338013	0.338013	2	216484055						II
cg26530319	0.0167083	-0.139383	0.139383	1	221060923				chr1:221060850-221061071	Island	I	C
cg15732451	0.0120851	-0.103727	0.103727	1	228997949						II
cg19184688	0.0394948	-0.141763	0.141763	2	241935282				chr2:241937716-241938468	N_Shelf	II

## Sheet: C
C. monocye vs. iDC, with mixed directions of change in associated genes
TargetID	pvalt	difference	absd	CHR	MAPINFO	GeneID	UCSC_REFGENE_NAME	UCSC_REFGENE_GROUP	UCSC_CPG_ISLANDS_NAME	RELATION_TO_UCSC_CPG_ISLAND	INFINIUM_DESIGN_TYPE	NEXT_BASE
cg03634833	0.000383932	-0.139307	0.139307	7	965534	ADAP1	ADAP1	Body	chr7:965987-966266	N_Shore	II
cg19163939	0.000933645	0.125503	0.125503	7	944607	ADAP1	ADAP1	Body	chr7:942707-942940	S_Shore	I	A
cg25401210	0.0398529	0.129817	0.129817	7	944776	ADAP1	ADAP1	Body	chr7:942707-942940	S_Shore	I	A
cg24335793	0.00618314	0.1777	0.1777	7	944752	ADAP1	ADAP1	Body	chr7:942707-942940	S_Shore	II
cg23667602	0.0101226	0.2259	0.2259	7	960528	ADAP1	ADAP1	Body	chr7:959724-959959	S_Shore	II
cg19760965	0.040961	-0.14453	0.14453	3	194868843	C3orf21	C3orf21	Body			II
cg25921813	0.038321	0.155547	0.155547	3	194797138	C3orf21	C3orf21	Body			I	C
cg17137500	0.00296148	-0.136177	0.136177	2	25557120	DNMT3A	DNMT3A;DNMT3A;DNMT3A	5'UTR;5'UTR;5'UTR			II
cg14189391	0.0264002	0.12049	0.12049	2	25527347	DNMT3A	DNMT3A;DNMT3A;DNMT3A	Body;Body;Body			I	T
cg14708514	0.0364634	-0.25128	0.25128	8	141609338	EIF2C2	EIF2C2;EIF2C2	Body;Body			II
cg13157980	0.00635271	0.274357	0.274357	8	141599141	EIF2C2	EIF2C2;EIF2C2	Body;Body			II
cg23731089	0.000315934	0.668093	0.668093	8	141599208	EIF2C2	EIF2C2;EIF2C2	Body;Body			I	A
cg25114611	0.0405627	-0.210417	0.210417	6	35696870	FKBP5	FKBP5;LOC285847	TSS1500;Body	chr6:35695725-35696156	S_Shore	II
cg19226017	0.031239	0.175933	0.175933	6	35697185	FKBP5	FKBP5;LOC285847	TSS1500;Body	chr6:35699166-35699953	N_Shore	II
cg10517535	0.0165187	-0.14409	0.14409	17	9929698	GAS7	GAS7;GAS7;GAS7	Body;Body;TSS200			II
cg18369972	0.023945	0.106603	0.106603	17	9940121	GAS7	GAS7;GAS7	Body;TSS200			II
cg08729686	0.00494642	-0.159523	0.159523	15	99194624	IGF1R	IGF1R	Body	chr15:99190446-99194559	S_Shore	II
cg08920032	0.0446924	0.13283	0.13283	15	99332004	IGF1R	IGF1R	Body			II
cg01290568	0.0245352	-0.145067	0.145067	2	113593859	IL1B	IL1B	5'UTR			II
cg14117934	0.00660483	0.331573	0.331573	2	113587675	IL1B	IL1B	3'UTR			II
cg15459165	0.000208831	-0.195453	0.195453	1	31223850	LAPTM5	LAPTM5	Body			II
cg19510565	0.00645824	0.166767	0.166767	1	31217240	LAPTM5	LAPTM5	Body			II
cg24159575	0.00671882	-0.134017	0.134017	1	39662235	MACF1	MACF1	Body			II
cg26864766	0.0248912	0.107343	0.107343	1	39857950	MACF1	MACF1;MACF1	Body;Body			II
cg22963979	0.0471959	-0.21447	0.21447	7	1858916	MAD1L1	MAD1L1;MAD1L1;MAD1L1	Body;Body;Body			II
cg02305113	0.030463	0.14974	0.14974	7	2059212	MAD1L1	MAD1L1;MAD1L1;MAD1L1	Body;Body;Body	chr7:2059907-2060131	N_Shore	II
cg04596071	0.0107472	0.222857	0.222857	7	2155899	MAD1L1	MAD1L1;MAD1L1;MAD1L1	Body;Body;Body	chr7:2154677-2155252	S_Shore	I	A
cg20782252	0.0176118	0.333753	0.333753	7	2153774	MAD1L1	MAD1L1;MAD1L1;MAD1L1	Body;Body;Body	chr7:2154677-2155252	N_Shore	I	A
cg01093786	0.0492021	-0.142493	0.142493	11	96047698	MAML2	MAML2	Body			II
cg15521790	0.00266652	0.159443	0.159443	11	95889454	MAML2	MAML2	Body			II
cg06079620	0.0142827	-0.125957	0.125957	11	58978082	MPEG1	MPEG1;MPEG1	1stExon;3'UTR			II
cg22750001	0.00494067	0.297753	0.297753	11	58981095	MPEG1	MPEG1	TSS1500			II
cg24824686	0.0428778	-0.119933	0.119933	10	129797777	PTPRE	PTPRE	5'UTR			II
cg05524354	0.0386864	-0.101757	0.101757	10	129797760	PTPRE	PTPRE	5'UTR			I	C
cg00238353	0.0423474	0.100623	0.100623	10	129785537	PTPRE	PTPRE	5'UTR			II
cg12434312	0.0351696	0.139663	0.139663	10	129845509	PTPRE	PTPRE;PTPRE	Body;TSS1500			II
cg27064708	0.0317508	-0.191023	0.191023	14	69030612	RAD51L1	RAD51L1	Body			II
cg26298914	0.0046316	-0.110027	0.110027	14	68798365	RAD51L1	RAD51L1;RAD51L1;RAD51L1	Body;Body;Body			II
cg21503275	0.0325474	0.370437	0.370437	14	68944441	RAD51L1	RAD51L1;RAD51L1;RAD51L1	Body;3'UTR;Body			II
cg02648589	0.0302934	-0.187873	0.187873	13	114877260	RASA3	RASA3	Body	chr13:114879041-114879530	N_Shore	II
cg21261158	0.0342283	0.18528	0.18528	13	114875412	RASA3	RASA3	Body	chr13:114875198-114875418	Island	I	T
cg16766036	0.0353966	0.20782	0.20782	13	114800309	RASA3	RASA3	Body	chr13:114803616-114803852	N_Shelf	I	A
cg10976218	0.000116212	0.315463	0.315463	13	114880761	RASA3	RASA3	Body	chr13:114879041-114879530	S_Shore	II
cg22091236	0.00678473	-0.108353	0.108353	17	78853966	RPTOR	RPTOR;RPTOR	Body;Body	chr17:78857630-78857866	N_Shelf	II
cg12592365	0.0196892	0.38602	0.38602	17	78765948	RPTOR	RPTOR;RPTOR	Body;Body			II
cg10879992	0.0168581	-0.23615	0.23615	4	7657481	SORCS2	SORCS2	Body			II
cg14084689	0.0193197	-0.177847	0.177847	4	7657708	SORCS2	SORCS2	Body			II
cg14812474	0.00637461	0.606413	0.606413	4	7632386	SORCS2	SORCS2	Body			II
cg00408773	0.0423827	0.167897	0.167897	1	47689193	TAL1	TAL1	Body	chr1:47690980-47691727	N_Shore	II
cg06209689	0.045463	-0.245607	0.245607	1	47696348	TAL1	TAL1	TSS1500	chr1:47696504-47698197	N_Shore	II
cg27628340	0.0146688	0.6815	0.6815	8	133906156	TG	TG	Body			I	C
cg11883141	0.000618079	0.54749	0.54749	8	134081000	TG	TG;SLA;SLA	Body;Body;5'UTR			II
cg12515917	0.0056664	-0.136	0.136	8	133894086	TG	TG	Body			II
cg17594003	0.0273752	-0.1153	0.1153	2	145278808	ZEB2	ZEB2;ZEB2;ZEB2	TSS1500;TSS1500;TSS1500	chr2:145281736-145282269	N_Shelf	II
cg10502206	0.00744246	0.213877	0.213877	2	145182344	ZEB2	ZEB2;ZEB2	Body;Body			II

## Sheet: D
D. iDC>mDC, with the same direction of change in associated genes
TargetID	pvalt	difference	absd	CHR	MAPINFO	GeneID	UCSC_REFGENE_NAME	UCSC_REFGENE_GROUP	UCSC_CPG_ISLANDS_NAME	RELATION_TO_UCSC_CPG_ISLAND	INFINIUM_DESIGN_TYPE	NEXT_BASE
cg26727666	0.00238661	0.654177	0.654177	16	10869234	FAM18A	FAM18A	Body			II
cg07533239	0.00149824	0.64672	0.64672	12	6422131	PLEKHG6	PLEKHG6;PLEKHG6;PLEKHG6;PLEKHG6	1stExon;Body;5'UTR;Body	chr12:6419603-6420024	S_Shelf	II
cg14134015	0.00582133	0.60098	0.60098	6	30031796	ZNRD1	ZNRD1;ZNRD1	Body;Body	chr6:30028936-30029195	S_Shelf	II
cg14780649	0.00263047	0.586147	0.586147	1	43534197				chr1:43533890-43534334	Island	I	A
cg12667792	0.0117186	0.501453	0.501453	5	71774656	ZNF366	ZNF366	5'UTR			II
cg10664971	0.0156949	0.48132	0.48132	10	81915574	ANXA11	ANXA11;ANXA11;ANXA11	3'UTR;3'UTR;3'UTR			II
cg08350549	0.0372901	0.476553	0.476553	3	99591722	C3orf26	C3orf26;FILIP1L;MIR548G;FILIP1L;FILIP1L	Body;Body;Body;5'UTR;Body	chr3:99594969-99595215	N_Shelf	II
cg07721901	0.0157884	0.476147	0.476147	5	94726815	FAM81B	FAM81B	TSS1500			II
cg08169341	0.0401998	0.453247	0.453247	8	48437852	KIAA0146	KIAA0146	Body			II
cg10639435	0.0281086	0.45045	0.45045	8	146104221	ZNF250	ZNF250;ZNF250	3'UTR;3'UTR			II
cg07536737	0.00166503	0.447543	0.447543	2	98630091						II
cg10481617	0.0110309	0.422627	0.422627	6	12789309	PHACTR1	PHACTR1	Body			II
cg09030187	0.00847181	0.42147	0.42147	1	205263738						II
cg18887230	0.000605973	0.410917	0.410917	7	98739627	SMURF1	SMURF1;SMURF1	Body;Body	chr7:98741205-98741990	N_Shore	II
cg04057219	0.0160691	0.389103	0.389103	16	16055132	ABCC1	ABCC1;ABCC1;ABCC1;ABCC1;ABCC1	Body;Body;Body;Body;Body			II
cg08775595	0.0428074	0.383563	0.383563	8	126608642						II
cg23271915	0.00777052	0.363573	0.363573	11	82689648						II
cg11753018	0.00616557	0.360097	0.360097	10	45469396	RASSF4	RASSF4	Body	chr10:45470022-45470291	N_Shore	II
cg07842386	0.00452428	0.35903	0.35903	1	67632028	IL23R	IL23R	TSS200			II
cg15134506	0.0157527	0.347627	0.347627	10	75336540	USP54	USP54	TSS1500			II
cg09776041	0.0293892	0.34734	0.34734	11	71200489	NADSYN1	NADSYN1	Body			II
cg11878712	0.000143871	0.341237	0.341237	2	135018453	MGAT5	MGAT5	Body			II
cg24058805	0.00267302	0.33883	0.33883	1	66777579	PDE4B	PDE4B;PDE4B;PDE4B	Body;Body;Body			I	C
cg01717524	0.00557676	0.337033	0.337033	1	120204880						I	C
cg21614201	0.00816568	0.336247	0.336247	4	119888794	SYNPO2	SYNPO2;SYNPO2;SYNPO2	Body;Body;Body			II
cg02955940	0.0247144	0.31939	0.31939	4	47841314	CORIN	CORIN	TSS1500	chr4:47838604-47839946	S_Shore	II
cg21317279	0.0120339	0.318577	0.318577	6	30031893	ZNRD1	ZNRD1;ZNRD1	Body;Body	chr6:30028936-30029195	S_Shelf	II
cg25221857	0.00998339	0.310983	0.310983	3	135692947	PPP2R3A	PPP2R3A	5'UTR			II
cg03788239	0.00514329	0.310077	0.310077	3	14699141	C3orf19	C3orf19	Body			II
cg14682080	0.00557501	0.307097	0.307097	5	6737778	POLS	POLS	Body	chr5:6737704-6738004	Island	II
cg10414177	0.0206005	0.305027	0.305027	13	51381839	DLEU7	DLEU7	Body			II
cg11823034	0.00905318	0.299403	0.299403	2	218858970						II
cg09644952	0.00377286	0.299227	0.299227	3	121796071	CD86	CD86;CD86	TSS1500;Body			II
cg02771230	0.021094	0.29756	0.29756	20	57569986	TH1L	TH1L	3'UTR			II
cg23256802	0.0161257	0.289273	0.289273	5	133313281	VDAC1	VDAC1	Body			I	T
cg06123700	0.0174773	0.286663	0.286663	1	211430780				chr1:211432105-211434134	N_Shore	II
cg18788725	0.00293711	0.271453	0.271453	19	45512122	RELB	RELB	Body	chr19:45515163-45515560	N_Shelf	II
cg19268652	0.0234609	0.26552	0.26552	6	12119552	HIVEP1	HIVEP1	Body			II
cg16414691	0.00765267	0.25014	0.25014	3	98534089	DCBLD2	DCBLD2	Body			II
cg24048338	0.00261655	0.23899	0.23899	8	43046482	HGSNAT	HGSNAT	Body			II
cg16151960	0.0159896	0.235657	0.235657	5	133890280	PHF15	PHF15	Body			II
cg14247287	0.00596173	0.233063	0.233063	2	97171218	NEURL3	NEURL3	Body	chr2:97173851-97174485	N_Shelf	II
cg22404290	0.00339551	0.228417	0.228417	8	97456488						II
cg04211179	0.0111931	0.227083	0.227083	1	16301562	ZBTB17	ZBTB17	5'UTR	chr1:16301902-16302672	N_Shore	II
cg17413194	0.0183241	0.21938	0.21938	17	63053996	GNA13	GNA13	TSS1500	chr17:63051893-63053355	S_Shore	II
cg15391555	0.0255224	0.217133	0.217133	13	34129205						II
cg05832823	0.00595989	0.215313	0.215313	13	75859662	TBC1D4	TBC1D4	3'UTR			II
cg14855124	0.00212762	0.211997	0.211997	1	9180023	GPR157	GPR157	Body			II
cg15646778	0.0171264	0.21187	0.21187	6	33376062	KIFC1	KIFC1	Body	chr6:33377929-33379167	N_Shore	II
cg07269557	0.0410668	0.210613	0.210613	3	182975699	MCF2L2	MCF2L2;B3GNT5	Body;5'UTR	chr3:182971429-182972635	S_Shelf	II
cg09948419	0.00591783	0.20811	0.20811	7	45019965	MYO1G	MYO1G	TSS1500			II
cg26855302	0.0422678	0.20767	0.20767	2	30373187	YPEL5	YPEL5;YPEL5;YPEL5;YPEL5	5'UTR;5'UTR;5'UTR;5'UTR	chr2:30369311-30370921	S_Shelf	II
cg08829007	0.0251579	0.202003	0.202003	12	55353521	KIAA0748	KIAA0748;KIAA0748	3'UTR;3'UTR			II
cg18884555	0.0280181	0.200193	0.200193	22	38610234	MAFF	MAFF;MAFF;MAFF;MAFF	Body;Body;Body;5'UTR	chr22:38610335-38610828	N_Shore	II
cg15104126	0.0449835	0.19896	0.19896	12	6150167	VWF	VWF	Body			II
cg18030943	0.014409	0.193203	0.193203	3	182876556	LAMP3	LAMP3	Body	chr3:182880277-182880722	N_Shelf	II
cg17807903	0.00218628	0.189063	0.189063	1	86174739	ZNHIT6	ZNHIT6;ZNHIT6	TSS1500;TSS1500	chr1:86174041-86174253	S_Shore	II
cg11844530	0.00771505	0.18769	0.18769	1	28576552				chr1:28573701-28574022	S_Shelf	II
cg19142553	0.00713744	0.186043	0.186043	7	26236069	HNRNPA2B1	HNRNPA2B1;HNRNPA2B1	Body;Body	chr7:26239418-26242062	N_Shelf	II
cg01871427	0.0103111	0.184243	0.184243	12	90341955						II
cg14331720	0.00856377	0.17919	0.17919	8	55624766						II
cg05860371	0.00322804	0.177623	0.177623	4	152931291						II
cg25148456	0.0422375	0.174723	0.174723	5	56109540	MAP3K1	MAP3K1	TSS1500	chr5:56110305-56110535	N_Shore	II
cg23028209	0.0190027	0.171993	0.171993	12	19351368	PLEKHA5	PLEKHA5;PLEKHA5	Body;Body			II
cg21816849	0.0238659	0.17053	0.17053	8	30433462						II
cg04699104	0.0153739	0.168057	0.168057	2	12858912	TRIB2	TRIB2;TRIB2	Body;Body	chr2:12856625-12859019	Island	I	A
cg11091012	0.0262916	0.16799	0.16799	8	134249790	NDRG1	NDRG1;NDRG1	3'UTR;3'UTR			II
cg05890855	0.0155299	0.167083	0.167083	2	216783091						II
cg11971852	0.000693324	0.166057	0.166057	2	32678846	BIRC6	BIRC6	Body			II
cg23391641	0.00467485	0.16596	0.16596	14	92970263						II
cg25152942	0.0465598	0.164267	0.164267	19	41281080	MIA	MIA	TSS1500	chr19:41283880-41284276	N_Shelf	II
cg16875864	0.0240758	0.161383	0.161383	3	16441008	RFTN1	RFTN1	Body			II
cg03275851	0.00465548	0.1589	0.1589	3	185514689	IGF2BP2	IGF2BP2;IGF2BP2	Body;Body			II
cg01175610	0.0281313	0.158023	0.158023	12	12224246	BCL2L14	BCL2L14;BCL2L14;BCL2L14	5'UTR;TSS200;TSS200			II
cg11718965	0.0110319	0.157707	0.157707	7	151491426	PRKAG2	PRKAG2;PRKAG2	5'UTR;Body			II
cg09659400	0.0448738	0.157227	0.157227	20	43744673	WFDC5	WFDC5	TSS1500			II
cg06935608	0.0180153	0.15608	0.15608	8	26309176				chr8:26307185-26307476	S_Shore	II
cg11850943	0.0313313	0.156057	0.156057	7	55432402	LANCL2	LANCL2	TSS1500	chr7:55433147-55434271	N_Shore	I	T
cg16673904	0.00934635	0.154703	0.154703	17	7521996	SHBG	SHBG	Body	chr17:7517690-7518748	S_Shelf	II
cg11680590	0.01994	0.15417	0.15417	15	92701885	SLCO3A1	SLCO3A1;SLCO3A1	Body;Body			II
cg22466590	0.0254338	0.14898	0.14898	9	134403954	UCK1	UCK1;UCK1	Body;Body	chr9:134404317-134404560	N_Shore	II
cg18972123	0.00737203	0.147313	0.147313	10	54532059	MBL2	MBL2	TSS1500			II
cg04985020	0.0442351	0.14618	0.14618	14	60711502	PPM1A	PPM1A	TSS1500	chr14:60715365-60716759	N_Shelf	I	A
cg00221658	0.028504	0.142853	0.142853	7	43912425				chr7:43908911-43909478	S_Shelf	II
cg16736826	0.0141477	0.142397	0.142397	1	41951512	EDN2	EDN2	TSS1500			II
cg16133703	0.00498567	0.139493	0.139493	5	95206387						II
cg00221794	0.0257285	0.138573	0.138573	2	20776620						II
cg27366766	0.00673845	0.13758	0.13758	17	56565286	HSF5	HSF5	1stExon	chr17:56564854-56565891	Island	I	A
cg14789529	0.00465147	0.137297	0.137297	1	206941464	IL10	IL10	3'UTR			II
cg05991220	0.0308969	0.136467	0.136467	3	52813859	ITIH1	ITIH1;ITIH1;ITIH1;ITIH1	TSS200;TSS200;Body;Body			II
cg17311132	0.0405162	0.135227	0.135227	12	88693546						II
cg08112356	0.00558693	0.134337	0.134337	12	8187244	FOXJ2	FOXJ2	5'UTR	chr12:8184964-8185616	S_Shore	II
cg20482145	0.00231984	0.130783	0.130783	17	8525165	MYH10	MYH10	Body			II
cg19214184	0.037891	0.130157	0.130157	12	112621527	C12orf51	C12orf51	Body	chr12:112622182-112622815	N_Shore	II
cg19683073	0.0411844	0.129577	0.129577	5	79553267	SERINC5	SERINC5	TSS1500	chr5:79551369-79552294	S_Shore	II
cg01604404	0.0182486	0.129267	0.129267	2	237460590						I	A
cg05503887	0.0250233	0.12916	0.12916	11	34641925	EHF	EHF	TSS1500			II
cg03529261	0.0189517	0.128717	0.128717	4	185209641						II
cg06952412	0.0470342	0.12797	0.12797	19	41125850	LTBP4	LTBP4;LTBP4;LTBP4	Body;Body;Body	chr19:41129847-41130112	N_Shelf	II
cg13862848	0.0194396	0.1245	0.1245	13	44272416	ENOX1	ENOX1	5'UTR			II
cg01905967	0.0246454	0.12371	0.12371	5	172185201						II
cg15668538	0.0130676	0.12246	0.12246	17	15931082	TTC19	TTC19	3'UTR			II
cg03720572	0.00897066	0.12145	0.12145	17	1489671	SLC43A2	SLC43A2	Body	chr17:1492086-1492322	N_Shelf	II
cg16047279	0.0442251	0.121183	0.121183	17	38717242	CCR7	CCR7	Body			I	A
cg07880384	0.0285203	0.11927	0.11927	6	31913323	C2	C2;C2;CFB	3'UTR;3'UTR;TSS1500			II
cg22798362	0.0204797	0.119197	0.119197	17	30850485	MYO1D	MYO1D	Body	chr17:30845903-30846702	S_Shelf	II
cg05200313	0.0399124	0.118987	0.118987	14	92960827	SLC24A4	SLC24A4;SLC24A4;SLC24A4	3'UTR;3'UTR;3'UTR			II
cg11861940	0.0220014	0.118817	0.118817	6	30456340	HLA-E	HLA-E	TSS1500	chr6:30457369-30458175	N_Shore	I	T
cg14225719	0.012203	0.116123	0.116123	9	75155545	TMC1	TMC1	5'UTR			II
cg12569592	0.0146066	0.115763	0.115763	6	16753450	ATXN1	ATXN1;ATXN1	5'UTR;5'UTR			II
cg00750555	0.0468634	0.115757	0.115757	16	22204290				chr16:22201388-22202791	S_Shore	II
cg24116965	0.00109878	0.115553	0.115553	4	148654701	ARHGAP10	ARHGAP10	Body	chr4:148652848-148653918	S_Shore	II
cg26543539	0.0141461	0.113993	0.113993	1	156907349	ARHGEF11	ARHGEF11;MIR765;ARHGEF11	Body;TSS1500;Body			II
cg11987068	0.0454743	0.113903	0.113903	15	77900788						II
cg20256009	0.0167616	0.113397	0.113397	1	153363020	S100A8	S100A8	5'UTR			II
cg07440264	0.0103054	0.113267	0.113267	11	33744977	CD59	CD59;CD59;CD59;CD59;CD59;CD59;CD59;CD59	5'UTR;TSS1500;5'UTR;TSS1500;5'UTR;TSS1500;TSS1500;5'UTR			II
cg18348690	0.00465283	0.1129	0.1129	1	151967697	S100A10	S100A10	TSS1500	chr1:151965657-151966387	S_Shore	II
cg04233620	0.0126532	0.112547	0.112547	21	46629219	ADARB1	ADARB1;ADARB1;ADARB1;ADARB1;ADARB1;ADARB1;ADARB1	Body;Body;Body;Body;Body;Body;Body			II
cg15903956	0.0293256	0.11169	0.11169	15	74676231						II
cg21959598	0.0114106	0.110923	0.110923	7	55637719	VOPP1	VOPP1	Body	chr7:55639277-55640599	N_Shore	II
cg12434889	0.0480999	0.110707	0.110707	7	158342394	PTPRN2	PTPRN2;PTPRN2;PTPRN2	Body;Body;Body	chr7:158342660-158342964	N_Shore	II
cg24497361	0.000849365	0.110427	0.110427	11	3858493	RHOG	RHOG	5'UTR	chr11:3861855-3862996	N_Shelf	II
cg02196256	0.0346341	0.110287	0.110287	7	148321082						II
cg04787728	0.0160322	0.109483	0.109483	16	3598600	NLRC3	NLRC3	Body			II
cg03756814	0.00481177	0.10827	0.10827	2	148416907						II
cg15084823	0.0145482	0.108003	0.108003	10	6392160						II
cg09576223	0.0035106	0.107993	0.107993	22	39092757	JOSD1	JOSD1	Body	chr22:39096373-39097754	N_Shelf	II
cg06996599	0.0425349	0.107927	0.107927	6	30619232	C6orf136	C6orf136;C6orf136;C6orf136	Body;Body;Body	chr6:30614721-30615643	S_Shelf	II
cg18761976	0.00271684	0.107087	0.107087	15	91807630	SV2B	SV2B;SV2B	Body;Body			II
cg17459635	0.00911552	0.10525	0.10525	15	89181615	ISG20	ISG20	TSS1500			II
cg00288844	0.0166176	0.104937	0.104937	16	11835360	TXNDC11	TXNDC11	Body	chr16:11836073-11837092	N_Shore	II
cg04881228	0.049936	0.104037	0.104037	2	64557277						II
cg00390724	0.0314194	0.1038	0.1038	3	18484742				chr3:18485112-18487056	N_Shore	II
cg24420366	0.0380801	0.103267	0.103267	10	3938541						II
cg17665505	0.013324	0.101693	0.101693	5	10685203	DAP	DAP	Body			II
cg06029700	0.0132099	0.10147	0.10147	12	6473311	SCNN1A	SCNN1A;SCNN1A;SCNN1A	Body;Body;Body	chr12:6472660-6473322	Island	II
cg27560132	0.0240683	0.10107	0.10107	2	65521323						II
cg19784816	0.0351281	0.10065	0.10065	3	52812520	ITIH1	ITIH1;ITIH1;ITIH1;ITIH1	TSS200;TSS1500;TSS1500;Body			II
cg20138922	0.0192564	0.100577	0.100577	1	23177414	EPHB2	EPHB2;EPHB2	Body;Body			II

## Sheet: E
E. iDC<mDC, with the same direction of change in associated genes
TargetID	pvalt	difference	absd	CHR	MAPINFO	GeneID	UCSC_REFGENE_NAME	UCSC_REFGENE_GROUP	UCSC_CPG_ISLANDS_NAME	RELATION_TO_UCSC_CPG_ISLAND	INFINIUM_DESIGN_TYPE	NEXT_BASE
cg17732216	0.00778964	-0.21393	0.21393	6	167178280	RPS6KA2	RPS6KA2	Body			I	T
cg06434738	0.0168883	-0.12899	0.12899	16	54115019	FTO	FTO	Body			II
cg09470983	0.0285883	-0.125153	0.125153	3	195805948	TFRC	TFRC;TFRC	5'UTR;5'UTR	chr3:195808278-195809219	N_Shelf	I	A
cg07575193	0.000642796	-0.12257	0.12257	8	30402570	RBPMS	RBPMS;RBPMS;RBPMS;RBPMS	Body;Body;Body;Body			II
cg17735593	0.00863321	-0.118027	0.118027	5	140552505	PCDHB7	PCDHB7	1stExon	chr5:140553681-140554637	N_Shore	II
cg15591803	0.0225882	-0.117363	0.117363	1	111733668	DENND2D	DENND2D	Body			II
cg06832861	0.0438366	-0.114783	0.114783	5	96146726				chr5:96143102-96143885	S_Shelf	II
cg19925518	0.0134114	-0.112937	0.112937	10	90851787						II
cg07141527	0.0491447	-0.11051	0.11051	12	121202554	SPPL3	SPPL3	3'UTR			I	C
cg25758828	0.0346299	-0.1101	0.1101	2	113976143	PAX8	PAX8;PAX8;PAX8;PAX8;PAX8;LOC440839	3'UTR;Body;3'UTR;Body;3'UTR;Body			II
cg24591835	0.0416762	-0.10752	0.10752	5	76942048				chr5:76941395-76941888	S_Shore	II
cg12221713	0.00832451	-0.106057	0.106057	4	2332560	ZFYVE28	ZFYVE28	Body			I	A
cg26540004	0.0294537	-0.1056	0.1056	5	54932693	SLC38A9	SLC38A9	Body			II
cg17329110	0.01621	-0.104063	0.104063	11	70708812	SHANK2	SHANK2	Body			II
cg26961824	5.90177e-05	-0.102893	0.102893	2	201448619	SGOL2	SGOL2;SGOL2	3'UTR;3'UTR	chr2:201450526-201451027	N_Shore	II
cg18976191	0.0446521	-0.101113	0.101113	17	9806745	RCVRN	RCVRN	Body	chr17:9808067-9808339	N_Shore	I	C
cg14269510	0.0452732	-0.100897	0.100897	13	47204488	LRCH1	LRCH1;LRCH1;LRCH1	Body;Body;Body			II
