# Supplementary material for: DNA methylation dynamics during ex vivo differentiation and maturation of human dendritic cells
Source: Epigenetics Chromatin. 2014 Aug 20;7:21. doi: 10.1186/1756-8935-7-21 (PMC4144987; doi:10.1186/1756-8935-7-21)
Supplement: Additional file 3 — Significantly enriched transcription factor (TF) binding sites around differentially methylated points (DMPs). (A) monocyte versus immature dendritic cell (iDC) DMPs. (B) iDC versus mature dendritic cell (mDC) DMPs. [file 1756-8935-7-21-S3.xlsx]

## Sheet: moncocyte vs. iDC
Additional file 3.Significantly enriched TF binding sites around DMPs
A. monocyte vs. iDC DMPs
TF_NAME	MATRIX_ID	Z_SCORE	P_VALUE	SAMPLE_AVERAGE	BACKGROUND_AVERAGE	sample/background		Summary: TGACTGA (AP-1)
JUN	M3786	16.2864	2.66974e-131	0.751141	0.713265	1.0531
JUN	M3726	15.3096	8.80779e-121	0.750597	0.711437	1.05504
FOS	M3725	15.0089	6.41287e-119	0.7499	0.712489	1.05251
FOSL1	M2704	15.4774	2.3759e-118	0.827006	0.788639	1.04865
JUND	M3765	14.8713	8.26136e-115	0.764434	0.729215	1.0483
JUNB	M2903	15.1944	1.62461e-113	0.843505	0.806722	1.0456
FOS	M3785	14.7125	3.17404e-113	0.780442	0.744013	1.04896
JUND	M2904	15.4896	1.01649e-112	0.839267	0.799614	1.04959
JDP2	M4733	14.948	4.10544e-112	0.730198	0.690878	1.05691
SMARCC1	M3721	14.4647	4.81912e-110	0.768156	0.733894	1.04669
JDP2	M4731	14.8786	5.54218e-110	0.73031	0.691182	1.05661
JUND	M3736	14.6217	1.42876e-109	0.712126	0.678319	1.04984
FOSL2	M3760	14.3804	1.05106e-108	0.757309	0.724313	1.04555
JUN	M3803	14.2714	1.85416e-108	0.758211	0.721298	1.05118
JUNB	M3818	14.3791	2.10507e-107	0.755087	0.721586	1.04643
FOSL1	M2703	14.6964	5.05353e-106	0.827291	0.790942	1.04596
FOSL1	M3814	14.0823	3.96063e-104	0.764284	0.729605	1.04753
JUND	M3820	13.8934	1.0662e-102	0.744393	0.712859	1.04424
JUND	M3701	13.8025	8.08639e-101	0.763667	0.729636	1.04664
FOS	M3802	13.8441	2.02498e-99	0.754478	0.723715	1.04251
NFE2	M4803	13.7819	2.35122e-96	0.715626	0.682663	1.04829
BACH1	M2460	13.1693	5.50098e-93	0.694823	0.664942	1.04494
JUND	M3659	14.2016	5.66855e-89	0.720651	0.693032	1.03985
JUN	M2529	13.9232	5.37119e-84	0.877007	0.842119	1.04143
BATF	M3647	13.5498	2.16918e-79	0.744703	0.717787	1.0375
MAF	M2533	13.9866	1.45568e-78	0.938272	0.91375	1.02684
BACH2	M2461	12.1621	3.10567e-77	0.781491	0.75696	1.03241
NFE2	M3824	11.7246	3.46399e-65	0.70047	0.679416	1.03099
NFE2L1	M3313	12.1081	3.39727e-59	0.830041	0.80357	1.03294
IRF4	M3658	11.7385	1.4942e-55	0.788252	0.768843	1.02524
NFE2	M3007	10.4269	1.04397e-52	0.783182	0.762951	1.02652
JUND	M3766	10.9965	1.17905e-52	0.791769	0.772546	1.02488
NFE2L2	M3049	10.2715	1.2961e-49	0.775509	0.756814	1.0247
MAFK	M2943	9.81169	4.46254e-48	0.779675	0.758987	1.02726
NFE2L2	M1862	9.87506	4.43316e-45	0.766566	0.7474	1.02564
NR2E1	M4818	10.4134	2.75669e-43	0.779672	0.756859	1.03014
RORA	M3193	9.82745	1.79938e-39	0.776099	0.756766	1.02555
ATF3	M2454	9.5486	4.13385e-39	0.819046	0.801077	1.02243
NFE2	M3008	8.88107	5.33833e-38	0.734195	0.718291	1.02214
RBPJ	M3179	8.93078	4.73297e-35	0.792352	0.770979	1.02772
CEBPB	M2506	9.20027	7.70152e-35	0.811802	0.795195	1.02088
SOX9	M4996	9.24233	8.49254e-35	0.592209	0.573109	1.03333
MAFK	M3821	8.5006	2.02517e-32	0.703013	0.687382	1.02274
SOX7	M4981	8.97185	2.04584e-32	0.62269	0.60367	1.03151
JUN	M3696	8.46199	2.29918e-32	0.735668	0.723067	1.01743
FOXP3	M2701	8.71655	2.55306e-32	0.768528	0.756222	1.01627
SPI1	M3172	8.49587	1.00087e-31	0.7684	0.753304	1.02004
BCL11A	M3648	8.47573	2.1619e-31	0.756748	0.741348	1.02077
RORB	M3194	8.55834	5.2448e-31	0.784326	0.761449	1.03004
MEIS1	M4762	8.72479	8.1238e-31	0.866433	0.846006	1.02415
PDX1	M2875	8.6861	1.12502e-30	0.760996	0.745677	1.02054
CEBPA	M2505	8.53159	1.02662e-29	0.81137	0.793327	1.02274
SOX15	M4964	8.62199	1.50688e-29	0.579614	0.561094	1.03301
SPI1	M3670	8.19497	1.53385e-29	0.709839	0.695637	1.02042
EMX1	M4531	8.68674	1.97187e-29	0.661282	0.640809	1.03195
CEBPB	M2508	8.37893	5.92791e-29	0.825984	0.809402	1.02049
SPI1	M3684	8.06902	6.34343e-29	0.707873	0.693967	1.02004
SPI1	M1800	8.15667	7.06711e-29	0.853431	0.83563	1.0213
PRDM1	M3740	8.35184	7.09844e-29	0.721192	0.70513	1.02278
EMX2	M4533	8.57619	1.00206e-28	0.65362	0.63284	1.03284
NFIL3	M4807	8.05193	1.10638e-28	0.758719	0.742281	1.02215
SPI1	M5263	8.03175	1.64102e-28	0.735303	0.721044	1.01978
E4F1	M2606	8.17621	1.97881e-28	0.760028	0.745192	1.01991
TEF	M3345	8.12135	3.11497e-28	0.745791	0.728595	1.0236
RARB	M3046	8.17967	3.45403e-28	0.883463	0.866171	1.01996
CEBPA	M2515	8.25022	5.34791e-28	0.774401	0.758913	1.02041
PBX1	M3120	8.26442	2.2241e-27	0.664694	0.648035	1.02571
PBX1	M1790	8.2528	2.979e-27	0.723575	0.707902	1.02214
PBX1	M3122	8.24031	8.82074e-27	0.721111	0.705693	1.02185
SOX10	M4957	7.95182	2.6962e-26	0.578566	0.561831	1.02979
CREB1	M2548	7.93827	2.70818e-26	0.781954	0.765714	1.02121
NFIL3	M2605	7.86079	2.81973e-26	0.7045	0.687285	1.02505
GFI1	M2743	7.91299	3.77605e-26	0.701001	0.686972	1.02042
SOX9	M4993	7.87062	3.82524e-26	0.580061	0.564332	1.02787
ESR1	M2646	7.66458	1.36307e-25	0.864165	0.847992	1.01907
POU3F2	M3154	8.08711	1.57225e-25	0.653097	0.632207	1.03304
EN1	M4535	8.07848	1.76443e-25	0.653995	0.636009	1.02828
ZNF274	M3848	7.7077	1.89405e-25	0.674684	0.661765	1.01952
HNF1B	M4667	8.03316	2.07529e-25	0.661168	0.642446	1.02914
SOX8	M4989	7.87084	2.82421e-25	0.60944	0.594938	1.02438
SOX2	M4973	7.87543	3.56664e-25	0.632583	0.615894	1.0271
STAT6	M3289	7.9394	4.3875e-25	0.914062	0.898129	1.01774
EN1	M4537	7.85066	6.30375e-25	0.703756	0.68934	1.02091
ELF5	M2628	7.58372	6.80807e-25	0.806389	0.79085	1.01965
ATF2	M2549	7.61373	7.53263e-25	0.704903	0.686765	1.02641
MEOX2	M4770	7.77925	7.66573e-25	0.652798	0.635105	1.02786
DBP	M4481	7.34495	2.08725e-24	0.707228	0.692608	1.02111
DBP	M4482	7.39452	2.27369e-24	0.715611	0.699912	1.02243
HNF1A	M4665	7.88619	2.50881e-24	0.661238	0.642245	1.02957
ELF1	M2624	7.48687	2.6519e-24	0.787529	0.771969	1.02016
SPI1	M3826	7.28558	3.66078e-24	0.716397	0.703027	1.01902
SOX9	M4995	7.66999	4.69495e-24	0.591388	0.57592	1.02686
ATF4	M4436	7.32479	8.25291e-24	0.718324	0.704879	1.01907
CUX1	M2491	7.50059	9.9913e-24	0.667705	0.652498	1.02331
MAFB	M2942	7.49379	1.61784e-23	0.912881	0.899662	1.01469
PAX8	M3117	7.45553	1.73679e-23	0.746306	0.736181	1.01375
ATF7	M4437	7.10212	2.08672e-23	0.662911	0.647835	1.02327
ZNF274	M3746	7.30098	2.69279e-23	0.664381	0.652379	1.0184
SOX21	M4972	7.48063	2.9807e-23	0.65451	0.638592	1.02493
SOX18	M4967	7.56874	4.35821e-23	0.606803	0.590729	1.02721
FOXB1	M4581	7.73356	5.27986e-23	0.735856	0.71731	1.02585
NFIL3	M1746	7.34357	5.52944e-23	0.71675	0.699921	1.02404
HNF1B	M4666	7.57614	7.14426e-23	0.658826	0.640966	1.02786
JDP2	M4732	7.02627	7.44112e-23	0.660286	0.644949	1.02378
POU1F1	M3151	7.71157	7.49705e-23	0.763967	0.743788	1.02713
MEOX2	M4768	7.40206	7.69684e-23	0.775966	0.758378	1.02319
CEBPA	M2504	7.32079	1.02427e-22	0.769817	0.754189	1.02072
POU6F2	M4891	7.56755	1.08945e-22	0.596221	0.578394	1.03082
FOXO1	M2694	7.42952	1.13089e-22	0.546535	0.533866	1.02373
JDP2	M4734	6.98295	1.25967e-22	0.675003	0.659841	1.02298
Runx1	M2418	7.13479	1.31879e-22	0.827264	0.807151	1.02492
HLF	M4660	7.07623	2.08162e-22	0.750512	0.736488	1.01904
JUN	M3752	6.96624	2.17442e-22	0.722399	0.709142	1.01869
SOX8	M4985	7.41194	2.60965e-22	0.595914	0.581748	1.02435
RBPJ	M3178	7.01612	4.13931e-22	0.778203	0.765599	1.01646
POU2F1	M3068	7.396	5.18524e-22	0.807298	0.793844	1.01695
PAX4	M3107	7.24975	5.55391e-22	0.703479	0.694176	1.0134
ESRRA	M2657	6.97865	5.91688e-22	0.765253	0.752479	1.01698
ESRRB	M4554	6.90631	6.16015e-22	0.707859	0.693402	1.02085
SOX14	M4960	7.29959	6.45478e-22	0.628146	0.612907	1.02486
CEBPD	M2510	7.0775	6.47884e-22	0.835411	0.820818	1.01778
POU3F4	M2480	7.4364	7.6733e-22	0.616607	0.595928	1.0347
POU2F1	M3070	7.51992	7.75697e-22	0.700332	0.681005	1.02838
TEF	M5054	7.14343	8.00806e-22	0.705428	0.68795	1.02541
CEBPB	M2507	7.12595	8.73347e-22	0.792062	0.779834	1.01568
POU1F1	M3133	7.43563	1.11937e-21	0.625099	0.605322	1.03267
POU6F1	M3158	7.30222	1.1653e-21	0.681624	0.666359	1.02291
PRDM1	M2474	6.97152	1.51193e-21	0.761023	0.749038	1.016
E4F1	M2607	6.98918	1.53495e-21	0.753036	0.740145	1.01742
RORA	M3191	6.98162	1.61935e-21	0.739913	0.726024	1.01913
SOX10	M4958	7.08944	1.63431e-21	0.612689	0.598236	1.02416
SOX2	M4977	7.20271	1.84645e-21	0.628	0.612935	1.02458
SOX8	M4986	7.06743	1.99988e-21	0.61391	0.599422	1.02417
HOXB3	M2831	7.23864	2.18454e-21	0.724057	0.710618	1.01891
TLX2	M2993	7.47509	2.33851e-21	0.639155	0.618389	1.03358
NR2E1	M4819	7.15236	2.33871e-21	0.727991	0.716393	1.01619
RORA	M1792	7.08327	2.54689e-21	0.706065	0.692332	1.01984
SPI1	M3247	6.96503	2.57782e-21	0.89685	0.87981	1.01937
MECOM	M2671	7.30914	2.66195e-21	0.638995	0.625232	1.02201
MECOM	M2674	7.42957	2.7545e-21	0.774497	0.759496	1.01975
CEBPB	M3724	6.78602	2.95021e-21	0.761198	0.748815	1.01654
ATF5	M2458	7.01759	3.24434e-21	0.767852	0.753506	1.01904
MAFF	M3767	6.8412	3.35658e-21	0.699219	0.687223	1.01746
NFYA	M3015	7.17414	4.29043e-21	0.717371	0.704621	1.01809
DMRT2	M2579	7.32526	4.32548e-21	0.706752	0.692335	1.02082
ZFHX2	M0817	7.26403	5.58692e-21	0.75698	0.736684	1.02755
POU1F1	M3135	7.52095	5.72703e-21	0.768955	0.756764	1.01611
PRDM1	M4893	6.98803	5.77143e-21	0.68366	0.669899	1.02054
PDX1	M2873	7.32685	5.84922e-21	0.779354	0.763132	1.02126
RORA	M1791	6.87828	6.84893e-21	0.761639	0.747042	1.01954
POU4F3	M2479	7.21437	7.73005e-21	0.674275	0.65622	1.02751
RORA	M3192	7.00161	7.7586e-21	0.70888	0.695125	1.01979
SPI1	M3173	6.68711	9.03603e-21	0.8601	0.846031	1.01663
LHX9	M4747	7.20557	1.09989e-20	0.676316	0.660924	1.02329
CEBPE	M2512	6.97396	1.18497e-20	0.813543	0.802807	1.01337
PAX6	M3113	7.20301	1.38375e-20	0.669759	0.652736	1.02608
HNF1A	M2798	7.14075	1.47823e-20	0.742672	0.730994	1.01598
ESRRG	M4557	6.62242	1.61571e-20	0.75532	0.74215	1.01775
POU6F1	M3159	7.08703	1.68851e-20	0.703605	0.688598	1.02179
MEOX1	M4767	6.90805	2.32833e-20	0.773521	0.75785	1.02068
POU3F3	M3077	7.25619	2.3365e-20	0.676264	0.660423	1.02399
ETV4	M3129	6.76632	2.42631e-20	0.862898	0.847524	1.01814
NR4A1	M3053	6.77617	2.60743e-20	0.809124	0.794348	1.0186
CEBPG	M2514	7.15119	2.77505e-20	0.790871	0.777277	1.01749
HOXB5	M4687	7.0672	3.05503e-20	0.856784	0.843795	1.01539
SOX2	M4974	7.01342	3.53617e-20	0.62931	0.615815	1.02191
ESRRA	M4551	6.56753	3.59108e-20	0.774703	0.762884	1.01549
LHX3	M2918	7.13636	3.76091e-20	0.656549	0.637991	1.02909
SPIC	M5009	6.81205	3.86969e-20	0.744426	0.732542	1.01622
SRY	M5016	6.92829	4.87233e-20	0.612691	0.596932	1.0264
PAX8	M3116	6.82724	5.1153e-20	0.763232	0.753192	1.01333
FOXB1	M4580	7.14413	5.14381e-20	0.630141	0.614984	1.02465
POU5F1	M3704	7.02431	6.05765e-20	0.699257	0.686276	1.01892
AC012531.1	M2843	6.98311	6.08927e-20	0.669128	0.65404	1.02307
SPIB	M3250	6.56971	6.08946e-20	0.847419	0.832894	1.01744
HOXA2	M0811	6.86784	6.30349e-20	0.839672	0.826164	1.01635
HLF	M2785	6.70015	7.1742e-20	0.767918	0.755096	1.01698
PRRX1	M2905	6.95774	7.24154e-20	0.651592	0.636773	1.02327
GATA3	M3860	6.99907	7.90747e-20	0.732511	0.719886	1.01754
SOX21	M4971	6.90391	1.14697e-19	0.667586	0.653605	1.02139
TBX20	M5031	6.60039	1.17309e-19	0.671161	0.659822	1.01718
POU1F1	M3134	7.05616	1.18023e-19	0.779776	0.763568	1.02123
POU6F2	M4890	6.87945	1.26287e-19	0.725953	0.708541	1.02457
SOX18	M4966	6.89649	1.60661e-19	0.606644	0.592517	1.02384
FOXC1	M4583	7.06219	1.61676e-19	0.687325	0.668547	1.02809
PDX1	M2877	6.95104	1.73567e-19	0.840996	0.823123	1.02171
BCL6	M2466	7.10266	1.83093e-19	0.823966	0.810808	1.01623
SOX10	M4956	6.79982	2.09075e-19	0.581782	0.567801	1.02462
HESX1	M4652	6.94796	2.63594e-19	0.636351	0.620768	1.0251
TCF7L1	M3314	6.88697	2.86376e-19	0.777091	0.762	1.0198
SOX8	M4983	6.65143	3.37088e-19	0.647025	0.633497	1.02135
TBX21	M5038	6.60898	3.73488e-19	0.615415	0.604703	1.01771
ZNF410	M5116	6.61056	4.25079e-19	0.620027	0.608807	1.01843
SPIC	M3252	6.29679	4.30096e-19	0.851539	0.839414	1.01444
IRX5	M4726	6.75539	4.69655e-19	0.752267	0.738982	1.01798
HOXB2	M4685	6.79874	5.14142e-19	0.805404	0.788716	1.02116
VAX1	M5088	6.78607	5.70222e-19	0.796607	0.780155	1.02109
TEF	M5053	6.56887	5.87152e-19	0.699196	0.685261	1.02034
SPI1	M3246	6.24693	7.31706e-19	0.842386	0.830033	1.01488
FOXC2	M4588	6.92378	7.86576e-19	0.754389	0.737756	1.02255
IRX2	M4725	6.67019	8.43961e-19	0.743329	0.730202	1.01798
LHX5	M2923	6.84537	1.01389e-18	0.645795	0.628145	1.0281
POU3F3	M4880	6.94299	1.07581e-18	0.720458	0.703001	1.02483
TBX20	M5030	6.62797	1.10824e-18	0.742606	0.730342	1.01679
MAFK	M4753	6.49	1.16277e-18	0.779587	0.766937	1.01649
FOXC1	M4585	6.90224	1.1745e-18	0.755345	0.738167	1.02327
BHLHE22	M4451	6.55688	1.19267e-18	0.7036	0.690659	1.01874
ESRRA	M4548	6.24801	1.24888e-18	0.754521	0.742393	1.01634
ATF2	M2453	6.51083	1.26855e-18	0.791646	0.779836	1.01514
FOXL2	M2689	6.90922	1.27477e-18	0.795521	0.782694	1.01639
SOX8	M4988	6.52974	1.28886e-18	0.644384	0.631329	1.02068
HOXA4	M2823	6.71583	1.29928e-18	0.665942	0.65159	1.02203
HOXD8	M4707	6.82318	1.5498e-18	0.799965	0.784057	1.02029
SOX15	M4962	6.72573	1.57717e-18	0.589032	0.575248	1.02396
NFATC4	M3004	6.65074	1.6165e-18	0.822499	0.805696	1.02086
LHX3	M2919	6.77734	1.65068e-18	0.673999	0.653685	1.03108
DMRTA1	M2581	6.7314	1.67113e-18	0.750836	0.738413	1.01682
NKX6-1	M3039	6.72188	1.68334e-18	0.677603	0.662076	1.02345
POU1F1	M4867	6.74713	1.88325e-18	0.639453	0.62511	1.02294
DBP	M2562	6.68436	2.04353e-18	0.816108	0.801702	1.01797
POU6F2	M4892	6.60848	2.06303e-18	0.708822	0.692109	1.02415
POU3F2	M3078	6.78656	2.17206e-18	0.658969	0.64199	1.02645
EGR2	M2615	5.72999	2.19121e-18	0.739479	0.727107	1.01702
SMAD3	M3223	6.37374	2.43669e-18	0.813408	0.801076	1.01539
UNCX	M5085	6.66324	2.58107e-18	0.70369	0.686729	1.0247
HMBOX1	M2786	6.71027	2.65027e-18	0.700929	0.688577	1.01794
EN1	M4536	6.71542	2.75448e-18	0.787214	0.770124	1.02219
SOX2	M4976	6.72272	3.02577e-18	0.62061	0.607937	1.02085
MSX2	M4784	6.78109	3.48316e-18	0.632284	0.618246	1.02271
MAFK	M4755	6.42129	3.56293e-18	0.779955	0.76832	1.01514
SRY	M5014	6.77423	4.03188e-18	0.579618	0.563897	1.02788
SMAD1	M3220	6.73268	4.30171e-18	0.814872	0.801481	1.01671
LHX6	M4743	6.54034	4.4239e-18	0.734146	0.718968	1.02111
ESRRG	M2660	6.24211	4.52681e-18	0.723819	0.712198	1.01632
NRL	M4833	6.34547	4.61484e-18	0.804943	0.793622	1.01426
TBX15	M3307	6.38042	4.71785e-18	0.590527	0.579851	1.01841
SPIB	M3248	6.31403	5.00137e-18	0.726598	0.715104	1.01607
PARP1	M3098	6.76853	5.22513e-18	0.943214	0.929836	1.01439
HLF	M1766	6.2856	5.26392e-18	0.777486	0.766907	1.01379
VAX2	M5089	6.5507	5.60699e-18	0.796231	0.780756	1.01982
LHX3	M2920	6.72076	5.71319e-18	0.691974	0.670443	1.03211
SPI1	M1799	6.48379	5.76283e-18	0.916614	0.901534	1.01673
SOX2	M3231	6.57084	6.11367e-18	0.747716	0.734295	1.01828
EMX1	M0816	6.52092	7.26767e-18	0.775095	0.758537	1.02183
PBX1	M3119	6.74983	7.73346e-18	0.798762	0.782231	1.02113
HOXA2	M2820	6.49551	7.73822e-18	0.691735	0.679285	1.01833
HOXB3	M4686	6.58014	7.8825e-18	0.796994	0.780119	1.02163
MEIS3	M2970	6.44692	8.25456e-18	0.714601	0.702781	1.01682
NR2F1	M2540	6.12497	8.25863e-18	0.837235	0.823635	1.01651
PAX2	M3100	6.22903	8.50375e-18	0.745995	0.738364	1.01034
MEIS2	M4764	6.35749	8.53399e-18	0.794342	0.779432	1.01913
HMBOX1	M4661	6.55718	8.58788e-18	0.774818	0.761888	1.01697
ESX1	M2665	6.60602	8.78524e-18	0.679345	0.663987	1.02313
MECOM	M2675	6.69132	9.05035e-18	0.726749	0.712474	1.02004
BARX2	M2465	6.54996	9.16195e-18	0.705133	0.69151	1.0197
NR4A2	M4831	6.23786	1.01142e-17	0.710825	0.697666	1.01886
EGR1	M2613	5.78861	1.06981e-17	0.791269	0.77877	1.01605
HOXA2	M4682	6.46415	1.07467e-17	0.798957	0.78457	1.01834
POU6F1	M0823	6.53403	1.14754e-17	0.704226	0.686218	1.02624
FOXA1	M3761	6.65244	1.24524e-17	0.786974	0.772836	1.01829
DMRT3	M2580	6.5974	1.46236e-17	0.692384	0.678179	1.02095
JUND	M3819	6.08185	1.49789e-17	0.717034	0.705005	1.01706
SOX14	M4961	6.39989	1.68733e-17	0.675232	0.662731	1.01886
ALX3	M2411	6.55968	1.79505e-17	0.673091	0.657945	1.02302
FOXM1	M2690	6.49301	1.81548e-17	0.850253	0.837656	1.01504
NR2E1	M1344	6.12983	1.87514e-17	0.765284	0.751117	1.01886
TEAD1	M3319	6.20342	1.88895e-17	0.776926	0.76443	1.01635
SPIB	M5008	6.13068	2.17127e-17	0.707736	0.695941	1.01695
HOXB4	M2832	6.49396	2.38859e-17	0.670799	0.656139	1.02234
NEUROG2	M4798	6.23219	2.64553e-17	0.736837	0.724862	1.01652
IRF1	M2881	6.48061	2.71713e-17	0.827878	0.811249	1.0205
TGIF1	M3327	6.29513	2.73466e-17	0.778085	0.765494	1.01645
POU3F1	M4876	6.63101	3.23488e-17	0.719189	0.701677	1.02496
TAL1	M3295	6.17942	3.57287e-17	0.799618	0.788944	1.01353
HOXB6	M2834	6.35483	3.79604e-17	0.688083	0.675282	1.01896
VSX1	M3353	6.43865	3.80037e-17	0.664749	0.650359	1.02213
NR2E3	M3150	6.07124	3.90995e-17	0.705819	0.69462	1.01612
IRX2	M2890	6.46536	4.26912e-17	0.675037	0.6602	1.02247
PPARA	M3160	6.03111	4.91625e-17	0.678169	0.669762	1.01255
PDX1	M2874	6.32341	5.04586e-17	0.707732	0.695653	1.01736
MAFK	M3768	5.91875	5.11315e-17	0.722004	0.710575	1.01608
SOX18	M4965	6.39492	5.17976e-17	0.596668	0.58294	1.02355
VSX1	M5093	6.42035	5.25097e-17	0.762445	0.744443	1.02418
FOXJ2	M4599	6.51927	5.455e-17	0.697916	0.683071	1.02173
GATA4	M2733	6.29721	5.49396e-17	0.807721	0.797056	1.01338
OLIG1	M4834	6.21881	5.51269e-17	0.708233	0.69554	1.01825
STAT5A	M3285	6.51127	6.63862e-17	0.922419	0.907561	1.01637
HNF1A	M2794	6.45538	6.67602e-17	0.709384	0.695194	1.02041
FOXO3	M2695	6.42386	6.73342e-17	0.70808	0.693364	1.02122
LHX6	M0814	6.36576	6.83859e-17	0.815363	0.799758	1.01951
MECOM	M2673	6.44376	7.36256e-17	0.652126	0.636834	1.02401
FOXA1	M3634	6.40536	7.42956e-17	0.755761	0.742726	1.01755
HOXD9	M2854	6.49573	7.63707e-17	0.782976	0.766218	1.02187
RARA	M4907	6.02118	7.72785e-17	0.646417	0.636435	1.01568
MSX1	M4781	6.50141	8.06445e-17	0.628896	0.614909	1.02275
LHX2	M0813	6.33779	8.10305e-17	0.803414	0.791052	1.01563
LHX2	M4742	6.4507	8.28466e-17	0.645438	0.632016	1.02124
CEBPA	M2503	6.48971	8.37722e-17	0.844704	0.834507	1.01222
DLX1	M4483	6.45218	8.54044e-17	0.783208	0.765871	1.02264
DMRT1	M0574	6.32519	9.22951e-17	0.771616	0.756372	1.02015
FOXA1	M3859	6.43493	9.63187e-17	0.786549	0.772981	1.01755
NOTO	M4816	6.34364	9.65166e-17	0.77662	0.76065	1.021
RARA	M3045	6.02108	9.93098e-17	0.849493	0.839395	1.01203
AC226150.2	M0825	6.18608	1.04966e-16	0.814388	0.801549	1.01602
PDX1	M2870	6.12339	1.0655e-16	0.759439	0.747902	1.01543
SRY	M5013	6.3147	1.19869e-16	0.576063	0.562176	1.0247
IKZF2	M2768	6.10557	1.25252e-16	0.814802	0.803689	1.01383
SPI1	M5007	6.0077	1.26282e-16	0.668624	0.656843	1.01794
NEUROG2	M4797	6.10653	1.28056e-16	0.733058	0.720596	1.01729
SRY	M3267	6.41104	1.34434e-16	0.875063	0.860401	1.01704
OTP	M3083	6.31502	1.47881e-16	0.646287	0.631794	1.02294
FOXO3	M2696	6.43493	1.58406e-16	0.74589	0.728334	1.0241
NR1H4	M2710	5.95855	1.6718e-16	0.855653	0.842039	1.01617
MEIS1	M2961	6.10838	1.69517e-16	0.787045	0.774293	1.01647
ZFHX3	M0819	6.28187	1.89614e-16	0.837129	0.825036	1.01466
EVX1	M2678	6.24176	1.91317e-16	0.694923	0.68262	1.01802
ETS1	M2666	5.91882	2.18744e-16	0.795355	0.785364	1.01272
HOXA1	M4677	6.19703	2.29786e-16	0.803815	0.790202	1.01723
PROP1	M4895	6.34445	2.43756e-16	0.658568	0.639943	1.0291
XBP1	M5096	5.82803	2.4844e-16	0.70451	0.693618	1.0157
FOXB1	M4579	5.97609	2.61596e-16	0.688562	0.678703	1.01453
CEBPA	M2509	5.96493	2.63117e-16	0.763948	0.755484	1.0112
LEF1	M4740	6.14445	3.02275e-16	0.678978	0.667297	1.0175
POU2F1	M3066	6.41998	3.10839e-16	0.713486	0.701061	1.01772
GSX2	M4647	6.30056	3.11508e-16	0.778708	0.76298	1.02061
POU4F1	M4884	6.41142	3.32266e-16	0.663135	0.646437	1.02583
HOXA5	M2812	6.12088	3.37405e-16	0.698321	0.690836	1.01083
DUXA	M4493	6.14387	3.38504e-16	0.725331	0.712267	1.01834
FOXC2	M4586	6.24571	3.40761e-16	0.704534	0.691183	1.01932
EMX1	M4530	6.24492	3.48713e-16	0.78878	0.774592	1.01832
POU3F3	M4881	6.47948	3.74779e-16	0.759058	0.74193	1.02309
DMRTA2	M0575	6.27661	4.17075e-16	0.781499	0.768105	1.01744
IRF1	M2880	6.15749	4.3058e-16	0.739571	0.725403	1.01953
DRGX	M4492	6.23576	4.52854e-16	0.690615	0.67447	1.02394
PAX4	M3108	6.20036	4.53833e-16	0.678575	0.664863	1.02062
TGIF2	M3329	6.11661	4.59987e-16	0.683271	0.672012	1.01675
SOX15	M4963	6.16125	4.73362e-16	0.603691	0.591598	1.02044
LMX1B	M2933	6.32695	4.79664e-16	0.6442	0.626413	1.0284
HOXC5	M2842	6.20797	5.35697e-16	0.653616	0.638679	1.02339
MSX1	M2972	6.20871	5.70372e-16	0.680617	0.665268	1.02307
NR1H4	M2711	5.94103	6.16377e-16	0.724847	0.715415	1.01318
FOXC1	M2706	6.11273	6.46877e-16	0.696709	0.684255	1.0182
PHOX2B	M3149	6.18057	6.59152e-16	0.677591	0.664376	1.01989
POU4F3	M4887	6.30622	6.75697e-16	0.63876	0.622584	1.02598
CEBPB	M4459	5.87144	6.88465e-16	0.745992	0.734463	1.0157
IKZF2	M2769	6.12823	7.02566e-16	0.774119	0.760344	1.01812
HOXB5	M2833	6.13497	7.04918e-16	0.682293	0.669901	1.0185
MEIS3	M4765	5.91213	7.21354e-16	0.827627	0.815162	1.01529
FOXL1	M4605	6.29386	7.30866e-16	0.699821	0.683601	1.02373
ALX3	M4428	6.18792	7.68064e-16	0.728306	0.712042	1.02284
POU5F1	M3156	6.25363	7.71494e-16	0.8028	0.78869	1.01789
TCF7L2	M3315	6.17307	7.88809e-16	0.810133	0.798087	1.01509
SPIB	M1801	5.91168	7.95565e-16	0.870848	0.857081	1.01606
MAF	M2944	5.72457	8.21846e-16	0.735944	0.726504	1.01299
GSX1	M4646	6.17341	8.38039e-16	0.800763	0.787082	1.01738
GTF2B	M3325	6.04873	8.5994e-16	0.820355	0.810219	1.01251
VSX2	M5095	6.13984	8.82524e-16	0.737523	0.719733	1.02472
RARG	M1347	5.83178	9.13612e-16	0.842184	0.828215	1.01687
CEBPB	M3751	5.7672	9.55193e-16	0.768432	0.757208	1.01482
ALX1	M2485	6.13796	9.67801e-16	0.671388	0.65761	1.02095
FOXA2	M3762	6.1881	9.85677e-16	0.773551	0.76083	1.01672
ARX	M4435	6.17401	1.01056e-15	0.674688	0.658217	1.02502
RXRA	M3706	5.7433	1.02795e-15	0.83153	0.819113	1.01516
SHOX2	M3211	6.10777	1.14269e-15	0.696366	0.682754	1.01994
EMX2	M4532	6.05551	1.17145e-15	0.746584	0.731019	1.02129
IRX4	M2893	6.13272	1.33492e-15	0.702428	0.688746	1.01987
STAT3	M3836	5.81639	1.50504e-15	0.780325	0.769904	1.01354
STAT3	M3837	5.81639	1.50504e-15	0.780325	0.769904	1.01354
EN1	M4534	6.12529	1.53947e-15	0.769329	0.755039	1.01893
SOX7	M4980	6.08066	1.60491e-15	0.609501	0.596636	1.02156
HOXA5	M2813	6.03993	1.68184e-15	0.70099	0.68913	1.01721
HOXA3	M2822	5.95819	1.81131e-15	0.710062	0.697363	1.01821
NKX3-1	M2324	6.2428	1.91347e-15	0.788874	0.773793	1.01949
XBP1	M3357	5.9109	1.9156e-15	0.708814	0.698994	1.01405
NKX3-2	M3034	6.05439	1.98403e-15	0.720926	0.71055	1.0146
NR0B1	M2561	5.64191	2.03408e-15	0.77185	0.763053	1.01153
MEOX2	M4769	6.0979	2.07096e-15	0.649752	0.638254	1.01801
NKX2-1	M3330	6.08778	2.09068e-15	0.793213	0.782104	1.0142
SOX2	M4968	5.98731	2.18256e-15	0.606549	0.594655	1.02
BHLHA15	M4448	5.87488	2.47112e-15	0.699391	0.687033	1.01799
ALX1	M4455	6.038	2.5318e-15	0.697061	0.681476	1.02287
BARX1	M2464	5.99809	2.59602e-15	0.735781	0.724472	1.01561
POU2F1	M1151	6.19957	2.59976e-15	0.77972	0.764514	1.01989
FOXC2	M4587	6.14893	2.79039e-15	0.719249	0.703226	1.02278
BHLHE23	M4452	5.82025	2.93779e-15	0.737414	0.726268	1.01535
CEBPD	M2511	5.97363	2.97107e-15	0.813009	0.80318	1.01224
FOXJ3	M4602	6.13329	3.0215e-15	0.681242	0.667684	1.02031
SOX21	M4969	6.02391	3.11607e-15	0.624548	0.612495	1.01968
PROP1	M4896	6.05271	3.36987e-15	0.699507	0.683106	1.02401
SOX2	M4975	5.93257	3.37165e-15	0.592414	0.580506	1.02051
FOXB1	M4582	6.02332	3.39136e-15	0.77128	0.75704	1.01881
PAX7	M3115	6.04364	3.60627e-15	0.736605	0.724202	1.01713
RAX	M4915	6.09628	3.61154e-15	0.753113	0.735927	1.02335
POU3F3	M4879	6.1516	3.85353e-15	0.700728	0.685919	1.02159
FOXJ2	M2687	6.1759	4.03705e-15	0.726436	0.711572	1.02089
POU1F1	M4868	6.09284	4.11854e-15	0.665472	0.650723	1.02267
TBX20	M5027	5.59177	4.63589e-15	0.680092	0.671155	1.01332
CREB1	M2547	5.77256	4.63817e-15	0.788343	0.778136	1.01312
SOX10	M4954	5.96013	4.8081e-15	0.59548	0.583546	1.02045
NANOG	M2991	6.05533	5.74476e-15	0.745268	0.733395	1.01619
EVX2	M4572	5.8865	5.78949e-15	0.779471	0.76574	1.01793
POU4F2	M4885	6.09582	5.94344e-15	0.635629	0.620759	1.02395
FOXA1	M2799	5.91292	6.04257e-15	0.778493	0.764924	1.01774
NR6A1	M2742	5.58348	6.27954e-15	0.760222	0.747917	1.01645
MIXL1	M4775	6.01237	6.31957e-15	0.782469	0.767374	1.01967
CEBPG	M4463	5.65317	6.44881e-15	0.71801	0.706919	1.01569
TEAD1	M5048	5.87889	6.52518e-15	0.81392	0.802974	1.01363
FOXA1	M1861	6.02241	6.55923e-15	0.773741	0.760497	1.01741
POU3F2	M4877	6.10853	6.69985e-15	0.700413	0.685109	1.02234
PRRX1	M3147	5.96638	7.0175e-15	0.867247	0.850476	1.01972
FOXA1	M5258	6.07279	7.06277e-15	0.794136	0.779448	1.01884
EVX1	M4571	5.85606	7.33212e-15	0.784627	0.771248	1.01735
HOXD1	M2848	5.95531	7.61429e-15	0.712455	0.700652	1.01685
PRRX1	M4898	6.00253	7.67335e-15	0.768974	0.751841	1.02279
ALX4	M4431	5.92975	7.82156e-15	0.704083	0.689211	1.02158
DMRT3	M0572	5.85029	8.21901e-15	0.721197	0.708202	1.01835
NKX6-1	M3040	5.97979	8.68817e-15	0.666151	0.651205	1.02295
OLIG2	M4836	5.74565	8.82175e-15	0.740025	0.729241	1.01479
IRX5	M2894	5.98259	8.84002e-15	0.702937	0.689728	1.01915
ESX1	M4558	5.92544	8.90847e-15	0.780448	0.766514	1.01818
POU4F2	M4886	6.00358	9.0291e-15	0.624634	0.610991	1.02233
CEBPB	M3801	5.58577	9.09312e-15	0.765811	0.755655	1.01344
SRY	M3268	6.10813	9.2428e-15	0.761845	0.746486	1.02058
PDX1	M2871	5.80389	9.36196e-15	0.730081	0.716237	1.01933
DLX4	M2577	5.86679	9.4495e-15	0.671344	0.658451	1.01958
SOX9	M4994	5.87119	9.8851e-15	0.590036	0.578217	1.02044
SRF	M3707	5.85094	1.09403e-14	0.692188	0.68073	1.01683
HBP1	M2765	5.84922	1.13715e-14	0.801303	0.788584	1.01613
SHOX	M0824	5.98211	1.15444e-14	0.776143	0.758545	1.0232
SPI1	M3244	5.49185	1.17778e-14	0.747263	0.737182	1.01368
XBP1	M5097	5.56488	1.23499e-14	0.709832	0.700338	1.01356
PRRX1	M4899	5.92044	1.25985e-14	0.784512	0.769172	1.01994
FOXA2	M2801	5.96592	1.26617e-14	0.756834	0.744508	1.01656
PDX1	M4856	5.92853	1.30122e-14	0.636882	0.623848	1.02089
PBX1	M3124	5.89333	1.32368e-14	0.797028	0.78543	1.01477
HOXA6	M2825	5.85459	1.33268e-14	0.681732	0.669682	1.01799
LHX9	M4746	5.92	1.39601e-14	0.797477	0.781442	1.02052
ISX	M4728	5.8945	1.50846e-14	0.640878	0.625597	1.02443
DMRT1	M0573	5.90611	1.52358e-14	0.783681	0.771002	1.01644
ALX3	M4430	5.87947	1.55308e-14	0.691824	0.676549	1.02258
GBX2	M2738	5.81275	1.57935e-14	0.670662	0.658973	1.01774
POU2F1	M3072	5.98519	1.60825e-14	0.765038	0.751348	1.01822
EN1	M2639	5.84306	1.62963e-14	0.664907	0.651618	1.02039
FOXA3	M2803	5.95846	1.7272e-14	0.807033	0.791712	1.01935
GBX2	M4626	5.89455	1.79235e-14	0.659671	0.647942	1.0181
STAT5A	M3284	5.72931	1.96553e-14	0.869142	0.855275	1.01621
SOX7	M4979	5.98954	1.97788e-14	0.610606	0.597821	1.02139
HESX1	M4651	5.89084	2.27223e-14	0.736748	0.720218	1.02295
FOXI1	M2776	5.92227	2.27311e-14	0.743242	0.728288	1.02053
PAX4	M4849	5.78769	2.51913e-14	0.736217	0.719279	1.02355
VAX2	M3344	5.75862	2.52665e-14	0.701301	0.689283	1.01744
PRRX2	M4901	5.87026	2.5269e-14	0.787237	0.77168	1.02016
POU3F2	M4878	5.93593	2.61585e-14	0.698528	0.683775	1.02158
NFATC1	M3003	5.65528	2.63334e-14	0.850023	0.834296	1.01885
EN2	M2640	5.79543	2.78684e-14	0.700563	0.688748	1.01715
ETS1	M2522	5.50197	2.85056e-14	0.85846	0.845331	1.01553
ALX1	M2484	5.86754	2.86358e-14	0.697068	0.685848	1.01636
SHOX	M4950	5.88221	2.99166e-14	0.760015	0.74233	1.02382
ALX1	M2486	5.82782	3.22437e-14	0.664979	0.650854	1.0217
EN2	M4538	5.85577	3.27549e-14	0.774217	0.75912	1.01989
ESRRA	M4553	5.60549	3.32469e-14	0.708106	0.700712	1.01055
ESRRG	M2661	5.54282	3.36738e-14	0.813598	0.80267	1.01361
SOX9	M4992	5.73737	3.38661e-14	0.59002	0.579253	1.01859
ESX1	M4559	5.81262	3.42397e-14	0.767865	0.753455	1.01913
STAT6	M3288	5.68237	3.4609e-14	0.852851	0.839929	1.01538
GSX2	M2760	5.75665	3.63792e-14	0.67479	0.6622	1.01901
TBX1	M5021	5.6366	3.73869e-14	0.767493	0.755446	1.01595
POU2F1	M3069	5.83762	4.04545e-14	0.681574	0.666724	1.02227
PDX1	M2876	5.66314	4.04592e-14	0.752333	0.739953	1.01673
HNF1A	M2796	5.77987	4.1462e-14	0.750333	0.73688	1.01826
DLX4	M4486	5.75914	4.33911e-14	0.799831	0.785097	1.01877
CEBPB	M4458	5.47681	4.43405e-14	0.753827	0.743275	1.0142
RAX2	M4916	5.80652	4.69074e-14	0.787814	0.772895	1.0193
CEBPE	M4461	5.49261	4.74749e-14	0.760325	0.749643	1.01425
PHOX2A	M4858	5.77183	4.85764e-14	0.696934	0.681631	1.02245
IRF4	M2885	5.71509	4.93144e-14	0.833721	0.819253	1.01766
EMX2	M2637	5.70411	4.95151e-14	0.702825	0.692227	1.01531
FOXC1	M4584	5.798	5.25349e-14	0.691082	0.677671	1.01979
GFI1B	M2744	5.66811	5.30313e-14	0.72014	0.709181	1.01545
BATF3	M4446	5.2834	5.55476e-14	0.605418	0.594865	1.01774
RARA	M4903	5.50999	5.92122e-14	0.628802	0.620112	1.01401
PDX1	M4857	5.65845	6.10216e-14	0.773392	0.756639	1.02214
DLX6	M4488	5.72445	6.16078e-14	0.793227	0.778297	1.01918
E2F6	M2600	5.66184	6.28859e-14	0.820716	0.804534	1.02011
RORA	M4930	5.39595	6.40796e-14	0.609203	0.60044	1.01459
PAX4	M3105	5.84206	6.41185e-14	0.781313	0.768684	1.01643
PRRX1	M4900	5.72597	6.90523e-14	0.698045	0.683781	1.02086
LHX2	M2917	5.72443	6.90736e-14	0.702078	0.690867	1.01623
SOX21	M4970	5.82024	7.04102e-14	0.627944	0.616613	1.01838
OLIG3	M4837	5.54926	7.28182e-14	0.767758	0.758061	1.01279
HOXC9	M2846	5.73374	7.46631e-14	0.723166	0.711323	1.01665
OLIG2	M4835	5.57398	7.63508e-14	0.744641	0.73411	1.01435
DLX1	M2571	5.63537	8.40386e-14	0.685957	0.671782	1.0211
MEIS2	M2963	5.58038	8.81177e-14	0.703784	0.693306	1.01511
SOX17	M3229	5.66812	8.90146e-14	0.784999	0.767487	1.02282
POU3F2	M3155	5.80298	1.05444e-13	0.651176	0.635443	1.02476
LHX4	M2922	5.7	1.05728e-13	0.675867	0.665029	1.0163
FOXG1	M4593	5.8044	1.07479e-13	0.587219	0.574447	1.02223
SOX4	M4978	5.59525	1.10757e-13	0.575048	0.563731	1.02008
SRF	M3772	5.55824	1.12225e-13	0.686155	0.675552	1.0157
SRY	M5015	5.60099	1.2074e-13	0.611677	0.59967	1.02002
SRF	M3672	5.51763	1.28363e-13	0.698659	0.689044	1.01395
FOXJ2	M2688	5.65553	1.43071e-13	0.739089	0.728558	1.01445
POU3F4	M4883	5.81654	1.58039e-13	0.729584	0.715724	1.01937
SATB1	M3206	5.72896	1.5852e-13	0.740081	0.727294	1.01758
MEIS1	M2962	5.53143	1.77405e-13	0.701803	0.691296	1.0152
POU2F2	M4872	5.80538	1.82809e-13	0.720417	0.707887	1.0177
SRF	M3265	5.48241	1.85173e-13	0.695405	0.686161	1.01347
NKX2-2	M3021	5.60512	1.89969e-13	0.753071	0.741038	1.01624
LHX6	M4744	5.5767	1.97493e-13	0.640789	0.630111	1.01695
TEF	M3321	5.749	2.16788e-13	0.73664	0.723152	1.01865
FOXJ1	M2777	5.71723	2.24824e-13	0.694268	0.679959	1.02104
UNCX	M5086	5.64348	2.34061e-13	0.77637	0.761095	1.02007
HOXA1	M2815	5.53202	2.34496e-13	0.656718	0.645044	1.0181
MNX1	M4779	5.5818	2.41581e-13	0.784247	0.771003	1.01718
DLX3	M4485	5.57647	2.60064e-13	0.797532	0.782807	1.01881
DLX2	M4484	5.56414	2.62484e-13	0.79995	0.786337	1.01731
FOXD2	M4589	5.66836	2.62724e-13	0.74593	0.732911	1.01776
SOX14	M4959	5.47334	2.63063e-13	0.650702	0.639028	1.01827
FOXF1	M2778	5.61124	2.89306e-13	0.728996	0.71486	1.01977
LBX2	M4739	5.60111	3.02683e-13	0.773196	0.760241	1.01704
VSX2	M2527	5.45461	3.06612e-13	0.702635	0.690723	1.01725
STAT1	M3274	5.20602	3.25049e-13	0.72145	0.712086	1.01315
PPARG	M3163	5.35091	3.57386e-13	0.620477	0.613002	1.01219
TBX21	M5037	5.38024	3.71144e-13	0.735574	0.725004	1.01458
SHOX2	M4951	5.60809	3.86428e-13	0.769316	0.753295	1.02127
POU2F1	M4870	5.74024	3.86729e-13	0.716692	0.704343	1.01753
PHOX2B	M4859	5.55139	3.92691e-13	0.706011	0.691513	1.02097
POU3F1	M4875	5.63768	4.21063e-13	0.709101	0.694698	1.02073
RHOXF1	M4926	5.31057	4.22914e-13	0.76257	0.751391	1.01488
LMX1A	M4748	5.59053	4.2294e-13	0.727998	0.710804	1.02419
BARHL1	M2462	5.57139	4.52319e-13	0.672554	0.659855	1.01925
EOMES	M4540	5.42025	4.6701e-13	0.725606	0.715393	1.01428
ISX	M4729	5.5617	4.91245e-13	0.750413	0.734272	1.02198
STAT3	M3743	5.26995	4.98147e-13	0.776577	0.766506	1.01314
STAT5A	M3286	5.18108	5.00689e-13	0.730321	0.71802	1.01713
SRF	M3259	5.4182	5.10948e-13	0.629501	0.620145	1.01509
LMX1B	M4749	5.62217	5.13726e-13	0.774912	0.758074	1.02221
ARX	M2450	5.47578	5.22322e-13	0.657021	0.645122	1.01844
IRF7	M2887	5.44317	5.66723e-13	0.746051	0.733875	1.01659
HOXC8	M2845	5.49355	5.71544e-13	0.709975	0.697927	1.01726
NR3C1	M2758	5.4415	5.90894e-13	0.750691	0.741826	1.01195
SOX8	M4987	5.43473	5.9273e-13	0.585862	0.57494	1.019
MEOX1	M2968	5.37054	6.09056e-13	0.709376	0.699993	1.0134
SRY	M1804	5.61097	6.12755e-13	0.802259	0.788417	1.01756
TEAD4	M5052	5.36209	6.92779e-13	0.809131	0.798216	1.01367
NFATC2	M3001	5.32074	7.40609e-13	0.862607	0.848162	1.01703
STAT4	M3281	5.25514	7.49026e-13	0.80817	0.796126	1.01513
MAFG	M4752	5.25212	7.92635e-13	0.669897	0.661695	1.0124
CREB1	M2546	5.24665	8.25222e-13	0.76281	0.751504	1.01504
TBX22	M3309	5.23949	8.28244e-13	0.592394	0.583848	1.01464
NFATC2	M3002	5.31862	8.28608e-13	0.857584	0.842677	1.01769
NFAT5	M4799	5.24908	8.37681e-13	0.690419	0.680041	1.01526
GBX2	M4627	5.44911	8.53005e-13	0.769706	0.756903	1.01691
ALX3	M4429	5.51104	8.80901e-13	0.759803	0.745867	1.01868
CREB3	M4467	5.0453	8.99892e-13	0.671041	0.660506	1.01595
POU2F3	M4874	5.64052	9.30022e-13	0.714623	0.701104	1.01928
CEBPD	M4460	5.16597	9.87491e-13	0.745608	0.735567	1.01365
ZNF75A	M5123	5.27332	9.91298e-13	0.710881	0.70135	1.01359
TBX2	M5039	5.39087	1.07846e-12	0.765616	0.756019	1.01269
STAT1	M3275	5.10744	1.08424e-12	0.769007	0.756617	1.01638
DMRT1	M2578	5.47968	1.09671e-12	0.698191	0.688237	1.01446
PKNOX1	M3168	5.30865	1.12966e-12	0.702222	0.692842	1.01354
TEAD1	M5049	5.39087	1.15728e-12	0.707854	0.698803	1.01295
GBX2	M4625	5.42585	1.22772e-12	0.745592	0.730868	1.02015
MSX1	M4783	5.41048	1.25918e-12	0.785723	0.772632	1.01694
ZNF274	M3800	5.20499	1.29576e-12	0.679618	0.671442	1.01218
ETV4	M3130	5.12024	1.30886e-12	0.85446	0.843032	1.01356
LMX1A	M2932	5.5104	1.33352e-12	0.642676	0.627433	1.02429
NR2F6	M2608	5.08513	1.46099e-12	0.764928	0.755981	1.01183
FOXO1	M2691	5.47089	1.4972e-12	0.787704	0.773457	1.01842
SOX8	M4984	5.31106	1.50159e-12	0.590332	0.579936	1.01793
BARX1	M4444	5.52175	1.52267e-12	0.639958	0.626517	1.02145
IRX6	M2895	5.45247	1.54741e-12	0.659231	0.646623	1.0195
SRF	M3828	5.2591	1.57198e-12	0.67762	0.668277	1.01398
IRF3	M2884	5.13002	1.65033e-12	0.787984	0.777805	1.01309
POU2F1	M3065	5.40856	1.65528e-12	0.780126	0.76754	1.0164
RARG	M3176	5.07625	1.65778e-12	0.833963	0.824805	1.0111
NKX6-1	M3038	5.48853	1.71465e-12	0.692376	0.678855	1.01992
PAX7	M4854	5.38257	1.73592e-12	0.627517	0.612378	1.02472
NR2F1	M4823	4.96221	1.8592e-12	0.739766	0.729385	1.01423
DLX5	M4487	5.36442	2.1143e-12	0.783315	0.767739	1.02029
FOXO4	M2697	5.3817	2.19538e-12	0.781438	0.768371	1.01701
ESRRA	M2656	5.00057	2.24375e-12	0.791874	0.782939	1.01141
PDX1	M2869	5.23225	2.25696e-12	0.763689	0.751592	1.0161
FOXO1	M2693	5.26447	2.44652e-12	0.781926	0.768558	1.01739
HMGA1	M2790	5.46749	2.46252e-12	0.919432	0.907461	1.01319
POU2F2	M4871	5.43093	2.54934e-12	0.738765	0.726129	1.0174
TCF7L1	M5047	5.2868	2.55086e-12	0.703103	0.69299	1.01459
BPTF	M2680	5.24623	2.68343e-12	0.775832	0.766217	1.01255
FOXJ3	M4600	5.43783	2.81072e-12	0.797257	0.78301	1.0182
FOXD3	M4591	5.35535	2.83499e-12	0.737649	0.725838	1.01627
FOXO4	M2698	5.29138	2.86785e-12	0.699067	0.687166	1.01732
CEBPG	M2513	5.19519	2.87311e-12	0.835474	0.826486	1.01087
BARHL2	M2463	5.37089	3.16777e-12	0.665813	0.653327	1.01911
PROP1	M3169	5.35336	3.18471e-12	0.648581	0.635366	1.0208
MNX1	M2764	5.19098	3.27456e-12	0.701073	0.691254	1.0142
LMX1B	M4750	5.28743	3.50046e-12	0.829874	0.818807	1.01352
FOXK1	M0654	5.37641	3.74704e-12	0.784449	0.772711	1.01519
GATA2	M3790	5.26865	3.74981e-12	0.770842	0.759628	1.01476
POU2F1	M3152	5.35169	3.94668e-12	0.736156	0.723588	1.01737
ESRRA	M2658	4.99105	3.96306e-12	0.775394	0.767502	1.01028
STAT4	M3280	5.03901	3.98186e-12	0.775787	0.766315	1.01236
LHX6	M2924	5.23638	4.23579e-12	0.707106	0.697472	1.01381
PHOX2A	M3148	5.28522	4.23908e-12	0.684563	0.67292	1.0173
PHOX2B	M4860	5.29576	4.54638e-12	0.700161	0.686301	1.0202
SRF	M5012	5.12038	4.61744e-12	0.616796	0.607376	1.01551
SOX4	M1469	5.22172	4.69897e-12	0.782927	0.769998	1.01679
ISX	M4730	5.2747	5.26095e-12	0.748205	0.732283	1.02174
MSX1	M4782	5.28281	5.63921e-12	0.761394	0.746387	1.02011
DLX3	M2573	5.20171	6.07683e-12	0.689369	0.677999	1.01677
DLX2	M2572	5.17332	6.42447e-12	0.721646	0.71044	1.01577
NKX3-1	M3035	5.33572	7.30059e-12	0.725504	0.712657	1.01803
SOX9	M4990	5.24705	7.32514e-12	0.773262	0.760024	1.01742
PAX7	M4853	5.21541	7.64993e-12	0.68801	0.674623	1.01984
LHX2	M4741	5.16324	7.7474e-12	0.744954	0.732679	1.01675
POU5F1B	M4889	5.38847	7.85888e-12	0.7033	0.690229	1.01894
ELF1	M2623	4.95501	8.04675e-12	0.868363	0.855076	1.01554
NR3C1	M2757	5.15516	8.12273e-12	0.821974	0.812174	1.01207
TBX21	M5034	5.02273	8.21158e-12	0.74979	0.74008	1.01312
PAX4	M4850	5.14659	8.33658e-12	0.728481	0.714048	1.02021
RARG	M4910	4.92658	8.43227e-12	0.653342	0.645432	1.01226
PAX3	M4848	5.20142	8.98519e-12	0.64228	0.627821	1.02303
HNF1B	M2797	5.16288	9.18091e-12	0.678699	0.669001	1.0145
TP53	M3094	4.98962	9.453e-12	0.677418	0.670447	1.0104
FOXD3	M2686	5.29111	9.63698e-12	0.775343	0.763074	1.01608
ELF5	M4523	4.95216	9.65878e-12	0.797921	0.788001	1.01259
ZNF217	M3371	5.08534	1.0036e-11	0.835427	0.825446	1.01209
SMAD3	M3222	5.02516	1.01935e-11	0.815268	0.80601	1.01149
GBX1	M4624	5.15757	1.03229e-11	0.737611	0.724727	1.01778
POU2F3	M3153	5.22995	1.24492e-11	0.676984	0.664932	1.01813
MECOM	M2676	5.20002	1.2516e-11	0.69664	0.683994	1.01849
POU2F1	M4869	5.23097	1.27205e-11	0.716969	0.704591	1.01757
NKX3-2	M3033	5.06236	1.29086e-11	0.875452	0.862308	1.01524
PDX1	M2878	5.12442	1.54709e-11	0.827362	0.812693	1.01805
RARA	M4904	4.85036	1.6274e-11	0.655122	0.647391	1.01194
ATF3	M3695	4.79171	1.8108e-11	0.731816	0.721996	1.0136
FOXP1	M0653	5.11284	1.92235e-11	0.754037	0.740356	1.01848
SOX4	M3232	5.11427	1.93315e-11	0.803005	0.790774	1.01547
NR1H4	M2712	4.83238	2.16079e-11	0.878125	0.866006	1.01399
VENTX	M0820	5.08671	2.1737e-11	0.744458	0.730905	1.01854
RARA	M4905	4.86489	2.23129e-11	0.650814	0.642635	1.01273
ELF5	M4522	4.82204	2.31525e-11	0.793041	0.783548	1.01212
TGIF1	M3328	4.97427	2.35839e-11	0.708284	0.699267	1.01289
CEBPG	M4462	4.8353	2.40923e-11	0.714556	0.705148	1.01334
ALX4	M2413	5.09092	2.51189e-11	0.656577	0.645088	1.01781
ZSCAN4	M5125	4.83643	2.63522e-11	0.676947	0.668498	1.01264
EN2	M4539	4.95824	2.66027e-11	0.800155	0.790422	1.01231
CUX1	M4476	5.05469	2.6849e-11	0.616907	0.606882	1.01652
PPARG	M1786	4.85627	2.69148e-11	0.693163	0.68644	1.00979
NOBOX	M0812	5.12998	2.80081e-11	0.775808	0.764351	1.01499
FOXO6	M4615	5.09677	2.87645e-11	0.636131	0.626153	1.01594
TBX20	M5029	4.96631	2.92226e-11	0.716812	0.708047	1.01238
ZNF232	M5111	5.02559	2.97194e-11	0.638189	0.629911	1.01314
HOXD3	M2852	5.00524	3.02159e-11	0.724206	0.714653	1.01337
IRF7	M2888	4.94416	3.05225e-11	0.787812	0.77355	1.01844
PPARG	M3162	4.68538	3.24545e-11	0.638173	0.630476	1.01221
FOXL1	M2708	5.12644	3.39776e-11	0.715285	0.702879	1.01765
FOXI1	M1765	5.13748	3.41706e-11	0.748717	0.735436	1.01806
TBX5	M3312	4.97919	3.56596e-11	0.726547	0.716248	1.01438
SIRT6	M3212	4.96708	4.0428e-11	0.825445	0.8136	1.01456
FOXD1	M1752	4.99935	4.14805e-11	0.761401	0.748657	1.01702
TEAD1	M3320	4.75934	4.5538e-11	0.8635	0.851605	1.01397
CDX2	M2500	5.06482	4.92205e-11	0.761892	0.752187	1.0129
ATF6	M2459	4.74219	4.95852e-11	0.733202	0.721861	1.01571
NKX3-1	M1837	5.08177	5.12407e-11	0.757243	0.743876	1.01797
FOXO1	M4606	4.99831	5.22336e-11	0.786801	0.774915	1.01534
HOXB8	M2836	4.9982	5.24953e-11	0.688007	0.676779	1.01659
FOXO4	M4612	4.99775	5.33369e-11	0.621261	0.611077	1.01667
TGIF1	M5077	4.79634	5.51863e-11	0.630464	0.620264	1.01644
NR2F1	M4822	4.7549	5.94857e-11	0.813036	0.802191	1.01352
FOXO1	M2692	4.94372	6.19777e-11	0.711894	0.70174	1.01447
Runx1	M2416	4.66633	6.40643e-11	0.829487	0.818755	1.01311
TBX1	M5020	4.83082	6.46471e-11	0.581821	0.573971	1.01368
VDR	M3347	4.80019	6.94052e-11	0.909382	0.900447	1.00992
AR	M2449	4.94266	7.04543e-11	0.872144	0.863489	1.01002
POU2F1	M3064	4.92405	7.05131e-11	0.708417	0.697957	1.01499
MSX2	M4785	4.96694	7.3255e-11	0.749198	0.73553	1.01858
STAT2	M3830	4.88332	7.42407e-11	0.702948	0.692014	1.0158
MECOM	M2672	4.94469	7.80228e-11	0.700522	0.689887	1.01542
LTF	M2937	4.69731	7.8975e-11	0.837655	0.829016	1.01042
IRF8	M2889	4.81678	8.52778e-11	0.832415	0.820705	1.01427
STAT3	M3277	4.90515	8.53432e-11	0.91338	0.904667	1.00963
TBX1	M5019	4.94447	8.59669e-11	0.625266	0.617434	1.01268
DMRTC2	M2583	4.95053	9.29057e-11	0.77649	0.768989	1.00975
PPARA	M3161	4.70985	9.31515e-11	0.84575	0.834775	1.01315
FOXA2	M2802	4.95029	9.65365e-11	0.801644	0.788533	1.01663
SRF	M3262	4.82303	1.08813e-10	0.725266	0.717317	1.01108
MEF2A	M2956	4.91495	1.10934e-10	0.613682	0.603899	1.0162
TLX2	M0815	4.94233	1.12189e-10	0.853462	0.845022	1.00999
POU2F2	M3074	4.98132	1.13859e-10	0.686531	0.675054	1.017
PDX1	M2872	4.90742	1.14374e-10	0.701442	0.690243	1.01622
TBX1	M5023	4.71517	1.27127e-10	0.624483	0.61729	1.01165
SRF	M1803	4.74767	1.36932e-10	0.680472	0.671755	1.01298
SOX10	M3227	4.87371	1.40828e-10	0.866617	0.854645	1.01401
ATF3	M3792	4.69353	1.43518e-10	0.77306	0.763669	1.0123
FOXF1	M2681	4.91433	1.45888e-10	0.747959	0.733795	1.0193
STAT1	M3273	4.84508	1.45926e-10	0.893041	0.884343	1.00984
ATF3	M2455	4.60697	1.48613e-10	0.759512	0.752063	1.0099
TBR1	M5018	4.82025	1.49202e-10	0.70886	0.699745	1.01303
FOXA1	M2800	4.93349	1.75656e-10	0.803094	0.792379	1.01352
POU2F1	M3063	4.92632	1.79042e-10	0.656734	0.645986	1.01664
FOXO3	M4610	4.77793	1.84438e-10	0.743039	0.73107	1.01637
RARB	M4908	4.6413	1.85775e-10	0.621819	0.61394	1.01283
NKX2-5	M3026	4.90903	2.00534e-10	0.754454	0.741579	1.01736
ETS1	M1816	4.81921	2.02272e-10	0.930742	0.91996	1.01172
FOXJ2	M4598	4.85819	2.16588e-10	0.795859	0.784148	1.01493
ISX	M2902	4.79399	2.31029e-10	0.700106	0.689855	1.01486
STAT1	M3829	4.52107	2.54719e-10	0.741008	0.73076	1.01402
POU2F3	M4873	4.88083	2.55373e-10	0.744559	0.732726	1.01615
FOXO1	M4607	4.81879	2.86603e-10	0.619571	0.609644	1.01628
SOX9	M3234	4.8312	2.89903e-10	0.725383	0.714382	1.0154
TGIF2LX	M5079	4.59278	3.12833e-10	0.662645	0.653544	1.01393
FOXP1	M2699	4.94184	3.16292e-10	0.601766	0.589766	1.02035
MSX2	M2973	4.83195	3.23695e-10	0.67473	0.665037	1.01458
Runx1	M2417	4.52862	3.24023e-10	0.84874	0.838313	1.01244
NR2F6	M4825	4.35468	3.38177e-10	0.649961	0.642099	1.01224
MAFA	M2940	4.6082	3.4186e-10	0.875789	0.866714	1.01047
ESRRB	M2659	4.37959	3.55091e-10	0.749093	0.74061	1.01145
POU6F1	M3157	4.84825	3.57289e-10	0.709473	0.697486	1.01719
CDX2	M2498	4.75729	4.0649e-10	0.792737	0.781371	1.01455
SMAD2	M3221	4.72876	4.09062e-10	0.898425	0.888039	1.0117
NFATC3	M3005	4.59403	4.24477e-10	0.844821	0.831015	1.01661
TCF7L2	M3316	4.74609	4.34218e-10	0.790979	0.780427	1.01352
PPARG	M3165	4.53163	4.52976e-10	0.866773	0.857512	1.0108
ONECUT3	M4841	4.82007	4.70521e-10	0.638543	0.626114	1.01985
SRF	M3260	4.52208	4.80799e-10	0.716986	0.709145	1.01106
POU3F4	M4882	4.79787	4.85818e-10	0.714404	0.702107	1.01751
MEF2A	M3661	4.72586	5.00607e-10	0.731664	0.720586	1.01537
ZBTB16	M3146	4.78992	5.11834e-10	0.668787	0.661572	1.01091
MECOM	M2677	4.61336	5.2613e-10	0.747554	0.738087	1.01283
HLTF	M3200	4.66337	5.47305e-10	0.884101	0.873447	1.0122
PPARG	M3164	4.40106	5.59935e-10	0.705723	0.69918	1.00936
EGR4	M3017	4.16115	5.83836e-10	0.744802	0.736073	1.01186
STAT3	M3673	4.41852	5.90936e-10	0.732241	0.725777	1.00891
HOXA10	M2829	4.7943	6.17632e-10	0.695112	0.684185	1.01597
MEF2C	M3662	4.68971	6.44004e-10	0.737242	0.726779	1.0144
ATF3	M3747	4.42718	6.72545e-10	0.739544	0.730625	1.01221
DMRT2	M0576	4.73528	6.77797e-10	0.7276	0.71246	1.02125
MEF2D	M4761	4.65352	7.55436e-10	0.666692	0.654554	1.01854
IRF2	M2883	4.59143	8.22344e-10	0.710621	0.699849	1.01539
GATA2	M2727	4.56792	8.92139e-10	0.772623	0.7629	1.01274
XBP1	M2861	4.48754	9.07849e-10	0.715261	0.709034	1.00878
HOXD13	M2851	4.75892	9.19409e-10	0.714313	0.70194	1.01763
FOXL1	M4604	4.65742	9.48758e-10	0.806612	0.794846	1.0148
FOXO3	M4609	4.61303	9.60183e-10	0.573618	0.563943	1.01716
NR4A2	M4829	4.40995	9.61472e-10	0.654051	0.646393	1.01185
NR2F2	M2541	4.35754	9.71067e-10	0.758543	0.75146	1.00943
SPDEF	M5003	4.66194	9.86385e-10	0.687254	0.678644	1.01269
PGR	M3170	4.55972	9.93874e-10	0.82536	0.818025	1.00897
TEAD3	M5050	4.55426	1.04191e-09	0.709885	0.702463	1.01057
ETV7	M3324	4.33368	1.05069e-09	0.742271	0.732947	1.01272
HMX3	M2793	4.58038	1.0524e-09	0.670712	0.661538	1.01387
POU5F1B	M4888	4.69088	1.10211e-09	0.746692	0.735158	1.01569
LHX3	M2921	4.6886	1.12697e-09	0.790224	0.774213	1.02068
SOX10	M4955	4.67223	1.20503e-09	0.586121	0.577352	1.01519
FOXJ3	M4601	4.71505	1.23045e-09	0.65806	0.648063	1.01543
NR5A1	M3210	4.37243	1.24637e-09	0.782654	0.772921	1.01259
LEF1	M2915	4.61989	1.2652e-09	0.82868	0.817425	1.01377
SRF	M5011	4.51478	1.27388e-09	0.65834	0.649108	1.01422
ESR2	M1961	4.49555	1.30715e-09	0.742124	0.735696	1.00874
PKNOX2	M3143	4.45657	1.3572e-09	0.726051	0.718472	1.01055
PARP1	M3097	4.50943	1.36949e-09	0.857646	0.849082	1.01009
FOXG1	M0655	4.59584	1.37366e-09	0.745368	0.732513	1.01755
LEF1	M2914	4.57437	1.39202e-09	0.843287	0.833515	1.01172
THRB	M5081	4.32514	1.39731e-09	0.652498	0.645756	1.01044
BARHL2	M4439	4.56583	1.39873e-09	0.79984	0.788522	1.01435
TFAP4	M5070	4.39107	1.44661e-09	0.727259	0.717377	1.01378
LHX6	M2925	4.59466	1.45257e-09	0.692002	0.683761	1.01205
TBX21	M5036	4.34616	1.63809e-09	0.597697	0.589985	1.01307
IKZF1	M2864	4.37645	1.75353e-09	0.763568	0.755467	1.01072
LHX6	M4745	4.50177	1.76706e-09	0.679806	0.671805	1.01191
RAX	M3177	4.47392	1.85624e-09	0.707424	0.699524	1.01129
FOXP3	M2700	4.53611	1.89144e-09	0.765614	0.752947	1.01682
RUNX2	M2422	4.30612	1.99665e-09	0.825447	0.816675	1.01074
MAFK	M4754	4.37722	1.99867e-09	0.68234	0.675623	1.00994
MEF2A	M3198	4.60444	2.01758e-09	0.658521	0.647285	1.01736
TP53	M3092	4.36112	2.06828e-09	0.696263	0.690017	1.00905
FOXJ2	M4597	4.63773	2.1461e-09	0.67771	0.667739	1.01493
MEF2A	M3199	4.61216	2.18466e-09	0.670463	0.659539	1.01656
T	M2475	4.39355	2.19973e-09	0.623633	0.617598	1.00977
NR2C2	M3333	4.29122	2.20834e-09	0.803958	0.796586	1.00925
FOXO4	M4613	4.54421	2.22118e-09	0.79732	0.78598	1.01443
ESRRA	M4550	4.39246	2.27183e-09	0.67823	0.672223	1.00894
POU2F2	M3681	4.59042	2.29585e-09	0.700535	0.689763	1.01562
POU2F2	M3683	4.59042	2.29585e-09	0.700535	0.689763	1.01562
NR5A1	M3209	4.27046	2.31478e-09	0.803492	0.795011	1.01067
FOXF2	M1751	4.54984	2.34011e-09	0.703962	0.693977	1.01439
NFATC3	M1409	4.43771	2.3505e-09	0.789592	0.779338	1.01316
MEF2C	M2959	4.56044	2.37205e-09	0.780285	0.762593	1.0232
CUX1	M2490	4.44755	2.47899e-09	0.716915	0.709508	1.01044
NFAT5	M3006	4.42603	2.78423e-09	0.779928	0.770616	1.01208
HMGA2	M2788	4.4931	3.03198e-09	0.693044	0.682946	1.01479
ZFHX3	M2405	4.51434	3.14303e-09	0.714059	0.703713	1.0147
TGIF2	M5078	4.31371	3.22854e-09	0.683534	0.675283	1.01222
SRF	M3266	4.24311	3.25563e-09	0.722137	0.714586	1.01057
MYF6	M4795	4.2691	3.28445e-09	0.723333	0.714631	1.01218
RARG	M4909	4.26547	3.31803e-09	0.644785	0.638146	1.0104
CDX1	M2496	4.52749	3.39817e-09	0.834101	0.820662	1.01638
TP63	M5084	4.36853	3.58486e-09	0.649297	0.642758	1.01017
CDX1	M2495	4.50271	3.76574e-09	0.714966	0.705481	1.01344
MEF2A	M4759	4.49081	3.79735e-09	0.667638	0.655207	1.01897
NKX3-1	M3036	4.40727	3.92767e-09	0.705483	0.698046	1.01065
HOXB13	M2830	4.56043	4.02724e-09	0.71119	0.700871	1.01472
ISL2	M4727	4.42702	4.04275e-09	0.806825	0.797423	1.01179
SRF	M3264	4.26302	4.29807e-09	0.741729	0.735191	1.00889
MGA	M4772	4.27733	4.36738e-09	0.790237	0.781595	1.01106
HMGA1	M2789	4.48783	4.41128e-09	0.836227	0.82362	1.01531
STAT1	M1850	4.18059	4.60553e-09	0.725962	0.71735	1.01201
VENTX	M5091	4.38923	4.82269e-09	0.740735	0.729646	1.0152
TBX19	M5026	4.32225	5.15485e-09	0.632341	0.62524	1.01136
FOXO3	M4611	4.24256	5.16139e-09	0.730178	0.721864	1.01152
AIRE	M2410	4.4185	5.1789e-09	0.616084	0.610201	1.00964
NR3C1	M2756	4.33888	5.27412e-09	0.864376	0.855285	1.01063
TBR1	M5017	4.34583	5.51903e-09	0.740645	0.732253	1.01146
FOXL1	M1754	4.43371	5.68516e-09	0.825284	0.814265	1.01353
POU2F2	M3665	4.47031	5.74159e-09	0.713771	0.702788	1.01563
POU2F2	M3669	4.47031	5.74159e-09	0.713771	0.702788	1.01563
CDX2	M2497	4.47228	6.05342e-09	0.72307	0.713508	1.0134
SOX9	M4991	4.45825	6.17387e-09	0.575601	0.567289	1.01465
VENTX	M5092	4.31858	6.25837e-09	0.594289	0.587368	1.01178
GATA3	M2732	4.3936	6.26304e-09	0.83009	0.819221	1.01327
GATA2	M2726	4.38008	6.57042e-09	0.755855	0.745893	1.01336
ZNF333	M3387	4.38019	6.64241e-09	0.744368	0.7255	1.02601
FOXI1	M4595	4.38682	6.64756e-09	0.773506	0.761997	1.0151
BCL6	M2467	4.35321	6.79337e-09	0.716586	0.708962	1.01075
EGR2	M4512	3.89817	6.8402e-09	0.743869	0.73524	1.01174
HOXA4	M2824	4.25244	6.8816e-09	0.829866	0.820802	1.01104
CREB1	M2551	4.2347	7.14367e-09	0.762614	0.754966	1.01013
PKNOX1	M4865	4.23262	7.46362e-09	0.651284	0.642535	1.01362
FOXO6	M4616	4.36716	8.0141e-09	0.776462	0.765147	1.01479
MEF2A	M1776	4.37505	8.27177e-09	0.687062	0.674711	1.01831
BCL6	M2468	4.2389	8.72145e-09	0.806938	0.797595	1.01171
NKX6-2	M3041	4.37773	9.43341e-09	0.790654	0.779089	1.01484
ALX4	M2412	4.28385	1.00259e-08	0.594849	0.586	1.0151
SOX5	M3233	4.36569	1.05287e-08	0.751945	0.740649	1.01525
NKX2-5	M3028	4.14789	1.12002e-08	0.808934	0.800765	1.0102
SOX8	M4982	4.38371	1.14506e-08	0.573978	0.565503	1.01499
SPDEF	M5006	4.28029	1.23115e-08	0.706275	0.698974	1.01045
MEF2B	M4760	4.26494	1.26181e-08	0.657879	0.647099	1.01666
HOXC11	M4694	4.40498	1.30866e-08	0.773357	0.763378	1.01307
DLX5	M2576	4.32484	1.31303e-08	0.857367	0.846418	1.01294
HNF4A	M2809	4.06998	1.38777e-08	0.906899	0.899	1.00879
CUX1	M2488	4.24253	1.39259e-08	0.678085	0.670087	1.01194
TEAD1	M1809	4.13295	1.43054e-08	0.75197	0.744394	1.01018
TEAD1	M3318	4.13295	1.43054e-08	0.75197	0.744394	1.01018
TBP	M3303	4.32109	1.48637e-08	0.801691	0.794109	1.00955
SOX9	M3235	4.10266	1.69954e-08	0.852592	0.84623	1.00752
ESRRG	M4556	4.11415	1.71005e-08	0.650513	0.643922	1.01024
ONECUT1	M4838	4.32056	1.72585e-08	0.649889	0.638957	1.01711
RXRA	M3771	4.00983	1.82886e-08	0.76979	0.76325	1.00857
NKX2-5	M3025	4.2294	1.84619e-08	0.802583	0.792487	1.01274
MEIS3	M4766	4.08266	2.04991e-08	0.702913	0.695297	1.01095
GATA3	M2731	4.30178	2.17016e-08	0.771807	0.761733	1.01323
NFATC2	M1410	4.15982	2.23485e-08	0.772488	0.762881	1.01259
CREB1	M2552	4.10738	2.30822e-08	0.761509	0.753701	1.01036
NR2F1	M4820	3.87512	2.34082e-08	0.675054	0.668507	1.00979
BSX	M4454	4.16121	2.40223e-08	0.807279	0.796317	1.01377
MGA	M4773	4.09308	2.40242e-08	0.630897	0.624241	1.01066
MEF2A	M2957	4.26664	2.4232e-08	0.70591	0.694873	1.01588
STAT5B	M3287	3.97529	2.47343e-08	0.68859	0.679439	1.01347
GABPA	M2715	4.06529	2.54776e-08	0.880175	0.8701	1.01158
ZNF238	M5112	4.10553	2.60373e-08	0.71722	0.709261	1.01122
TBP	M3299	4.31016	2.66132e-08	0.729803	0.717073	1.01775
RORA	M4931	4.06109	2.7338e-08	0.610942	0.604795	1.01016
LBX2	M4738	4.06847	2.91152e-08	0.781853	0.776558	1.00682
HOXA13	M2817	4.25283	2.95698e-08	0.806286	0.792812	1.017
NR2C2	M3332	3.93142	3.15715e-08	0.84311	0.835887	1.00864
MEF2A	M2787	4.26306	3.34614e-08	0.656703	0.647624	1.01402
TBX15	M5025	4.0575	3.40886e-08	0.767356	0.758911	1.01113
HOXC10	M4688	4.25485	3.50886e-08	0.768771	0.756918	1.01566
AR	M2448	4.04683	3.56974e-08	0.774135	0.767488	1.00866
ESR1	M2655	3.95571	3.59245e-08	0.712806	0.706568	1.00883
VSX1	M5094	4.12931	3.64581e-08	0.738721	0.729917	1.01206
ZNF238	M5113	4.03916	3.69818e-08	0.731769	0.723919	1.01084
MSX2	M2974	4.20676	3.79392e-08	0.835058	0.827698	1.00889
BARHL2	M4442	4.08375	4.26033e-08	0.777276	0.766479	1.01409
ATF3	M3646	3.87714	4.29893e-08	0.743621	0.735904	1.01049
POU3F2	M2478	4.15472	4.35389e-08	0.741863	0.732419	1.01289
MEF2D	M2960	4.11106	4.37555e-08	0.772905	0.757762	1.01998
FOXD2	M4590	4.18828	4.66104e-08	0.832022	0.822355	1.01176
HOXB9	M2837	4.18043	4.83249e-08	0.711418	0.701938	1.01351
TFEC	M5076	3.86655	5.04176e-08	0.804528	0.797281	1.00909
ESR1	M3759	3.80182	5.18886e-08	0.763711	0.757164	1.00865
SOX17	M3230	4.06922	5.47525e-08	0.865971	0.854691	1.0132
YY1	M3364	4.07606	5.60687e-08	0.771448	0.764984	1.00845
MEF2A	M2414	4.2212	5.67114e-08	0.738372	0.73069	1.01051
FOXF2	M2705	4.1272	5.93051e-08	0.687354	0.678025	1.01376
HOXC11	M4691	4.10362	6.08575e-08	0.749757	0.740312	1.01276
BARHL2	M4440	4.14946	6.20499e-08	0.696996	0.686573	1.01518
USF2	M3745	3.7624	6.24853e-08	0.725683	0.717628	1.01122
USF1	M5087	3.81661	6.52092e-08	0.739253	0.730125	1.0125
TEAD3	M5051	3.95562	7.28999e-08	0.803725	0.795408	1.01046
NKX2-2	M3032	3.91275	7.52554e-08	0.888702	0.881896	1.00772
BARX1	M4445	3.99136	8.1314e-08	0.793841	0.782741	1.01418
HMX2	M4663	4.06274	8.20106e-08	0.757225	0.748455	1.01172
NR3C2	M1345	3.99668	8.53612e-08	0.86186	0.855354	1.00761
RARG	M4913	3.8538	8.55034e-08	0.665002	0.659407	1.00848
CDX1	M4456	4.10312	8.64874e-08	0.773987	0.763398	1.01387
LBX1	M0818	3.95814	8.67492e-08	0.768872	0.759143	1.01282
STAT5A	M3282	3.78445	9.15586e-08	0.723936	0.715571	1.01169
ISL1	M2896	3.99829	9.20853e-08	0.798915	0.789603	1.01179
EOMES	M3305	3.863	9.37027e-08	0.780386	0.773606	1.00876
PAX6	M3112	3.9677	9.95265e-08	0.699326	0.693598	1.00826
HOXC13	M2841	4.08527	1.03061e-07	0.703995	0.69527	1.01255
RXRG	M4946	3.67497	1.04701e-07	0.629316	0.622463	1.01101
PKNOX2	M4866	3.87853	1.07034e-07	0.652035	0.644131	1.01227
SOX10	M3228	3.92419	1.11566e-07	0.889569	0.882111	1.00845
THRA	M5080	3.75516	1.15503e-07	0.652914	0.64717	1.00888
MAFF	M4751	3.79224	1.26996e-07	0.681994	0.675258	1.00998
ARID3A	M2584	4.08208	1.27494e-07	0.787279	0.77226	1.01945
HMX1	M2792	3.9024	1.29927e-07	0.696157	0.688741	1.01077
PITX2	M3138	3.99118	1.29943e-07	0.708834	0.70137	1.01064
ELK1	M2631	3.77937	1.36391e-07	0.773772	0.767865	1.00769
EN1	M2638	3.98047	1.39336e-07	0.893611	0.88758	1.00679
HNF1A	M2795	3.92224	1.43628e-07	0.68638	0.679242	1.01051
FOXD3	M4592	3.99357	1.44839e-07	0.829959	0.82039	1.01166
SOX9	M1796	3.99501	1.48968e-07	0.776972	0.768879	1.01053
ONECUT2	M4840	4.00328	1.53634e-07	0.641382	0.631435	1.01575
FOXI1	M4596	3.92039	1.57695e-07	0.618243	0.611301	1.01136
GATA1	M2722	3.85741	1.84421e-07	0.755683	0.747047	1.01156
GATA2	M3817	3.87783	2.01271e-07	0.776991	0.768725	1.01075
LEF1	M2913	3.93258	2.06972e-07	0.80603	0.798366	1.0096
GATA2	M3855	3.86706	2.09121e-07	0.792408	0.784434	1.01017
POU2F1	M3073	3.90788	2.13545e-07	0.732769	0.725683	1.00976
ESRRA	M3858	3.72124	2.18743e-07	0.715396	0.709435	1.0084
TBX18	M3308	3.74373	2.19596e-07	0.581875	0.575817	1.01052
STAT4	M3279	3.91321	2.20482e-07	0.901735	0.89383	1.00884
HOXC10	M4690	3.90325	2.22111e-07	0.754928	0.745665	1.01242
PAX3	M3103	3.72157	2.22653e-07	0.744503	0.739636	1.00658
NFATC1	M4800	3.83654	2.35364e-07	0.652289	0.645149	1.01107
DLX5	M2575	3.77735	2.49861e-07	0.728895	0.721865	1.00974
TFEB	M5075	3.59651	2.50364e-07	0.76102	0.753572	1.00988
MEF2A	M2955	3.93928	2.50665e-07	0.661663	0.652512	1.01402
HOXD11	M4700	3.93648	2.58616e-07	0.76366	0.753977	1.01284
ONECUT2	M3061	3.9183	2.67283e-07	0.793978	0.784168	1.01251
GATA3	M2730	3.86005	2.6892e-07	0.750945	0.742087	1.01194
TP73	M5259	3.68564	2.71483e-07	0.784774	0.779569	1.00668
POU2F1	M3067	3.85069	2.73462e-07	0.739214	0.732351	1.00937
SIX6	M3217	3.84517	2.90383e-07	0.689572	0.68281	1.0099
NR2F6	M4826	3.50168	3.24138e-07	0.68869	0.682793	1.00864
MSX1	M2971	3.82322	3.31971e-07	0.811905	0.805216	1.00831
NR4A2	M4830	3.79043	3.38966e-07	0.598494	0.591929	1.01109
ETS2	M2667	3.73766	3.39213e-07	0.900969	0.893313	1.00857
STAT1	M3742	3.56294	3.55016e-07	0.695232	0.68882	1.00931
POU2F1	M3071	3.8236	3.76752e-07	0.706913	0.697215	1.01391
NKX2-5	M3027	3.79419	3.80661e-07	0.722077	0.715893	1.00864
GATA1	M3795	3.70549	3.83008e-07	0.770052	0.762763	1.00956
EGR1	M2612	3.37	3.96606e-07	0.736177	0.729128	1.00967
ONECUT1	M4839	3.85049	3.96666e-07	0.6499	0.640494	1.01469
BARHL2	M4443	3.84523	4.11628e-07	0.675122	0.665929	1.0138
CREB1	M3301	3.60657	4.30167e-07	0.65332	0.647109	1.0096
TBX1	M5022	3.6393	4.33465e-07	0.609752	0.60463	1.00847
GLI3	M2753	3.46056	4.53165e-07	0.818816	0.810994	1.00964
EGR3	M2617	3.32151	4.63988e-07	0.719609	0.711983	1.01071
ZNF282	M5114	3.66045	5.10033e-07	0.682223	0.676478	1.00849
HOXA11	M2816	3.76813	5.26771e-07	0.675857	0.668006	1.01175
THRB	M5082	3.65176	5.29574e-07	0.642233	0.636586	1.00887
ETS1	M2520	3.65626	5.62955e-07	0.819257	0.811953	1.009
HOMEZ	M4674	3.79685	5.76427e-07	0.684176	0.675502	1.01284
CDX2	M4457	3.7998	6.36576e-07	0.767157	0.757134	1.01324
GATA4	M2734	3.7665	6.6294e-07	0.813019	0.803831	1.01143
ATF1	M2451	3.63088	6.72585e-07	0.799466	0.79252	1.00876
NKX2-1	M3020	3.68996	6.81364e-07	0.729034	0.72334	1.00787
HOXC13	M4697	3.80917	7.24896e-07	0.722595	0.711608	1.01544
HOXA13	M4678	3.78648	7.75183e-07	0.760734	0.751366	1.01247
AR	M2447	3.65203	7.76154e-07	0.720258	0.713854	1.00897
RXRA	M4941	3.3862	8.80135e-07	0.653609	0.647565	1.00933
MEF2A	M2953	3.68734	8.82518e-07	0.621881	0.614291	1.01236
FOXO1	M4608	3.53539	9.65437e-07	0.691875	0.684742	1.01042
NR3C1	M2754	3.63031	9.74345e-07	0.677995	0.671604	1.00952
CUX1	M2489	3.69353	9.75344e-07	0.661428	0.653147	1.01268
DBP	M2563	3.61793	9.77945e-07	0.884545	0.877543	1.00798
MEF2A	M2958	3.75056	9.99949e-07	0.724195	0.71073	1.01895
CUX1	M4478	3.63369	1.00609e-06	0.696256	0.687284	1.01305
TLX2	M2992	3.54402	1.0692e-06	0.772324	0.766652	1.0074
MEIS2	M4763	3.58549	1.07587e-06	0.636909	0.63028	1.01052
NFATC1	M4801	3.51936	1.1477e-06	0.657982	0.651558	1.00986
RXRB	M4943	3.36021	1.18858e-06	0.652222	0.646263	1.00922
GABPB1	M2716	3.46233	1.24417e-06	0.814592	0.808046	1.0081
TBX15	M5024	3.54308	1.24544e-06	0.588611	0.583096	1.00946
CPEB1	M4466	3.75928	1.24905e-06	0.748318	0.735932	1.01683
PGR	M3166	3.542	1.26554e-06	0.664529	0.658619	1.00897
EGR2	M2616	3.39911	1.2722e-06	0.892463	0.884429	1.00908
RARG	M4912	3.4422	1.33924e-06	0.616489	0.610899	1.00915
CTNNB1	M2473	3.65689	1.35267e-06	0.781892	0.774538	1.00949
RXRA	M4939	3.31314	1.51619e-06	0.666632	0.660928	1.00863
EHF	M2619	3.51514	1.54346e-06	0.834795	0.828119	1.00806
NR2F6	M1346	3.40492	1.71729e-06	0.882905	0.877368	1.00631
RXRG	M4944	3.30354	1.75766e-06	0.662723	0.656945	1.0088
HOXC11	M2839	3.58117	1.76143e-06	0.675792	0.668311	1.01119
CDX2	M2499	3.66633	1.773e-06	0.83891	0.827625	1.01364
CREB3	M4468	3.3717	1.82433e-06	0.704729	0.698706	1.00862
GLI1	M2749	3.37301	1.89624e-06	0.80243	0.79586	1.00826
MITF	M2964	3.43971	1.92951e-06	0.814822	0.80587	1.01111
PITX1	M4863	3.55781	2.02417e-06	0.789795	0.781927	1.01006
MEF2A	M2954	3.57953	2.04841e-06	0.670232	0.662328	1.01193
SIX2	M3214	3.44572	2.05358e-06	0.679038	0.673323	1.00849
ZNF143	M5110	3.46172	2.06461e-06	0.693216	0.687921	1.0077
HOXC11	M4692	3.6196	2.09638e-06	0.749948	0.7401	1.01331
HOXC10	M4689	3.5975	2.14501e-06	0.771551	0.762582	1.01176
ELF3	M2663	3.45345	2.17056e-06	0.824983	0.818228	1.00826
ELF3	M2664	3.45345	2.17056e-06	0.824983	0.818228	1.00826
RFX1	M3185	3.42886	2.2321e-06	0.742844	0.737415	1.00736
PGR	M3167	3.47987	2.23397e-06	0.664176	0.658244	1.00901
ZNF384	M2528	3.53294	2.28766e-06	0.78548	0.774835	1.01374
GLI3	M2751	3.31774	2.36928e-06	0.788221	0.781833	1.00817
CUX2	M4480	3.49217	2.46128e-06	0.686737	0.678468	1.01219
HOXA3	M2821	3.49233	2.50095e-06	0.850106	0.844719	1.00638
IRF8	M2863	3.43991	2.51717e-06	0.731235	0.724343	1.00951
GATA1	M2723	3.49325	2.54617e-06	0.758395	0.750887	1.01
SRF	M3261	3.45332	2.55441e-06	0.75272	0.746598	1.0082
SIX6	M3218	3.46669	2.66036e-06	0.679054	0.673155	1.00876
HOXA10	M4675	3.50664	2.7376e-06	0.751768	0.743822	1.01068
GATA1	M2721	3.46777	2.96654e-06	0.767263	0.760322	1.00913
HOXC10	M2838	3.4827	3.0467e-06	0.69232	0.685152	1.01046
CDC5L	M2487	3.48828	3.39065e-06	0.760759	0.754407	1.00842
NKX2-2	M3022	3.42041	3.41007e-06	0.732937	0.727374	1.00765
SRF	M3263	3.34482	3.48663e-06	0.725102	0.720073	1.00698
HOXA13	M2818	3.4747	3.54597e-06	0.77257	0.762545	1.01315
HOXD12	M4701	3.5183	3.67243e-06	0.745463	0.736107	1.01271
TFAP4	M5071	3.28942	3.72452e-06	0.723272	0.715775	1.01047
DPRX	M4491	3.3313	3.95985e-06	0.736412	0.729832	1.00902
SIX1	M3213	3.34787	4.44918e-06	0.695172	0.689521	1.0082
FOXP3	M4618	3.435	4.47035e-06	0.845465	0.838539	1.00826
ZNF238	M3195	3.31825	4.47069e-06	0.731026	0.724685	1.00875
REL	M2554	3.17807	4.55438e-06	0.790982	0.785881	1.00649
HMX1	M4662	3.41774	4.57612e-06	0.765846	0.758443	1.00976
HOXA10	M4676	3.47305	4.73612e-06	0.745303	0.736051	1.01257
YY1	M3368	3.41079	4.98228e-06	0.844537	0.836673	1.0094

## Sheet: iDC vs. mDC
B. iDC vs. mDC DMPs
TF_NAME	MATRIX_ID	Z_SCORE	P_VALUE	SAMPLE_AVERAGE	BACKGROUND_AVERAGE		Summary: GGAA
BCL11A	M3648	9.33341	7.37069e-23	0.783975	0.742484
REL	M2554	9.07603	1.36005e-22	0.823579	0.786527
IRF1	M2880	9.1337	1.97191e-21	0.782003	0.729939
NFKB1	M3692	8.64345	6.59491e-21	0.798881	0.754207
NFKB1	M3690	8.4771	2.86657e-20	0.782025	0.74184
NFKB1	M3663	8.41432	5.57541e-20	0.786569	0.746743
SPI1	M3684	8.61721	5.72174e-20	0.730479	0.694362
RELA	M3011	8.42934	7.06191e-20	0.787905	0.738135
RELA	M1825	8.34575	2.33436e-19	0.792083	0.744929
NFKB1	M3012	8.19129	3.26849e-19	0.759569	0.717601
STAT2	M3830	8.49346	5.52599e-19	0.739918	0.693135
SPI1	M3670	8.30936	1.17518e-18	0.731603	0.696462
NFKB1	M3639	8.01261	2.58757e-18	0.776341	0.735896
IRF2	M2883	8.28632	5.96794e-18	0.748457	0.70077
NFKB1	M3686	7.88702	7.10515e-18	0.777622	0.739659
NFKB1	M3693	7.87026	8.27394e-18	0.778953	0.739652
NFKB1	M3691	7.83029	1.10749e-17	0.778116	0.740559
RELA	M3180	7.86261	1.46423e-17	0.792729	0.751105
NFKB1	M3089	7.77923	3.39091e-17	0.789815	0.748119
NFKB1	M3694	7.61113	7.20499e-17	0.768495	0.729992
IRF2	M2882	7.88276	1.03408e-16	0.7137	0.674138
NFKB1	M3680	7.58473	1.16946e-16	0.778241	0.741631
SPIB	M5008	7.92367	1.66261e-16	0.73335	0.695759
SPI1	M3172	7.84763	1.8676e-16	0.786958	0.753391
IRF1	M2881	7.76002	3.63624e-16	0.865638	0.815499
NFKB1	M3689	7.39446	5.69561e-16	0.774092	0.737118
ELF1	M2624	7.73659	6.29406e-16	0.81143	0.771716
REL	M2553	7.33317	2.89329e-15	0.829457	0.792269
IRF7	M2888	7.50404	2.98973e-15	0.830521	0.776369
REL	M1819	7.29572	4.07547e-15	0.832805	0.796943
SPI1	M5263	7.45743	4.86645e-15	0.753846	0.721301
SPIB	M3248	7.47893	5.86371e-15	0.749821	0.71609
PRDM1	M4893	7.38753	8.23864e-15	0.709553	0.673019
PRDM1	M3740	7.43414	8.58838e-15	0.744885	0.709087
STAT1	M3273	7.50156	9.06697e-15	0.921531	0.888048
SPI1	M5007	7.41629	1.10146e-14	0.694119	0.657651
IRF4	M2885	7.38472	1.32188e-14	0.875301	0.826813
STAT1	M1849	7.27385	2.02769e-14	0.741748	0.7053
IRF8	M2889	7.31145	2.68441e-14	0.869471	0.825274
SPI1	M3826	7.18598	4.28709e-14	0.734401	0.702311
IRF7	M2887	7.23822	4.53063e-14	0.779489	0.738927
IRF3	M2884	7.18896	6.28452e-14	0.817594	0.782105
IRF8	M2863	7.09165	9.45451e-14	0.761431	0.725328
NFKB1	M3013	6.84955	1.41846e-13	0.788668	0.757075
IRF4	M3658	7.00684	1.76872e-13	0.798161	0.769924
SPIC	M5009	6.95146	4.2811e-13	0.763352	0.733267
STAT5A	M3284	6.96751	4.95277e-13	0.901247	0.85994
BATF	M3647	6.77343	1.00551e-12	0.750966	0.718507
NR4A2	M4831	6.58246	2.12187e-12	0.737061	0.701856
IRF1	M2879	6.63168	2.22824e-12	0.722728	0.687148
STAT1	M3275	6.63723	2.26935e-12	0.798012	0.758424
IRF1	M1774	6.6244	2.95829e-12	0.770756	0.736283
IRF2	M1775	6.60479	3.02228e-12	0.711813	0.682258
NKX2-1	M3330	6.63589	3.85372e-12	0.811518	0.78081
STAT4	M3279	6.71106	4.82644e-12	0.929925	0.896314
IKZF1	M2864	6.47883	5.28907e-12	0.788172	0.757319
NKX2-2	M3021	6.53273	8.59354e-12	0.777445	0.742153
STAT6	M3288	6.51452	1.43951e-11	0.880816	0.843596
IRF8	M4722	6.36377	1.44373e-11	0.701042	0.670251
SPI1	M3244	6.43611	1.47104e-11	0.764202	0.735696
BCL6	M2468	6.40232	2.09032e-11	0.834987	0.800212
IRF7	M2886	6.28649	3.0553e-11	0.740352	0.712133
PAX2	M3101	6.42779	3.28526e-11	0.913844	0.881134
HMGA1	M2789	6.39318	3.56402e-11	0.878348	0.832365
NFATC3	M3005	6.32462	3.637e-11	0.88304	0.836169
PRDM1	M2474	6.23776	3.78907e-11	0.776121	0.750694
POU2F1	M4870	6.29836	4.15485e-11	0.742982	0.707075
DMRTA1	M2581	6.25075	6.06954e-11	0.770946	0.741555
PARP1	M3098	6.32685	6.76979e-11	0.965514	0.934324
STAT6	M3289	6.28176	7.2516e-11	0.932154	0.901075
NFATC1	M4800	6.12898	8.16168e-11	0.675492	0.646824
JUND	M3659	6.09985	1.22048e-10	0.724135	0.695349
TCF7L1	M3314	6.13859	1.27359e-10	0.803535	0.768442
IRF5	M4719	6.00695	1.43796e-10	0.745533	0.716646
ELF5	M2628	6.0973	1.52388e-10	0.823631	0.793202
NANOG	M2991	6.13546	1.57455e-10	0.769008	0.737602
POU2F3	M4874	6.0962	1.73929e-10	0.744268	0.70558
ZEB1	M2443	6.01811	2.36243e-10	0.864596	0.829612
POU5F1B	M4889	5.97392	3.6931e-10	0.73267	0.694467
POU2F2	M4872	5.89751	5.8904e-10	0.744958	0.711297
STAT4	M3281	5.78234	8.06256e-10	0.832851	0.799799
IKZF1	M2866	5.74985	8.24878e-10	0.793189	0.769503
SRY	M3267	5.89258	8.30945e-10	0.901396	0.868069
JUNB	M2903	5.74929	8.33579e-10	0.834956	0.803676
STAT5A	M3286	5.74307	9.7306e-10	0.756268	0.722661
E2F1	M2592	5.84128	9.74878e-10	0.842651	0.807251
NFAT5	M4799	5.78448	1.06968e-09	0.714063	0.685763
IRF9	M4724	5.70054	1.11264e-09	0.644693	0.618378
STAT3	M3836	5.70899	1.14384e-09	0.797564	0.772271
STAT3	M3837	5.70899	1.14384e-09	0.797564	0.772271
IRF3	M4716	5.73082	1.16414e-09	0.657443	0.632028
NFATC1	M3003	5.7913	1.16625e-09	0.879618	0.839463
NR4A1	M3053	5.69651	1.18996e-09	0.826126	0.796293
STAT3	M3743	5.70944	1.27568e-09	0.795554	0.768572
IRF7	M4720	5.75362	1.31856e-09	0.711668	0.679816
STAT5A	M3285	5.8826	1.35679e-09	0.945742	0.913121
BCL6	M2466	5.80908	1.49229e-09	0.842494	0.814621
POU2F1	M3066	5.78882	1.64329e-09	0.735442	0.705779
GATA4	M2733	5.71426	1.72058e-09	0.82667	0.801979
FOXL1	M4605	5.77615	1.84588e-09	0.728508	0.689904
FOXA3	M2803	5.71848	2.01249e-09	0.832226	0.794834
FOXD1	M1752	5.66049	2.15346e-09	0.786666	0.750385
POU2F1	M3067	5.68218	2.16603e-09	0.759064	0.733887
IKZF2	M2768	5.6527	2.17749e-09	0.833938	0.808055
JUND	M2904	5.60683	2.37819e-09	0.832566	0.800229
NR2E1	M4818	5.66693	2.44001e-09	0.789078	0.75781
FOXC2	M4587	5.69503	2.76859e-09	0.747044	0.708247
LEF1	M4740	5.65754	2.79673e-09	0.698442	0.671033
NR2F6	M2608	5.63471	2.80228e-09	0.781885	0.757568
MECOM	M2671	5.67728	2.86683e-09	0.657975	0.630389
STAT1	M3274	5.54116	3.16212e-09	0.73986	0.715454
POU3F3	M4881	5.66813	3.28965e-09	0.786552	0.747271
E2F1	M2591	5.6506	3.43952e-09	0.881678	0.849942
NFATC4	M3004	5.64786	3.69855e-09	0.847857	0.811455
FOXL1	M4604	5.57999	3.98417e-09	0.831598	0.794906
FOXB1	M4582	5.58901	4.05236e-09	0.793367	0.760046
PARP1	M3097	5.54837	4.42344e-09	0.879404	0.853857
JUN	M3786	5.46106	4.61943e-09	0.742038	0.714009
FOXF1	M2778	5.57152	4.79344e-09	0.752057	0.716052
FOXI1	M4595	5.55746	4.79747e-09	0.80057	0.762947
CEBPA	M2503	5.53511	6.08761e-09	0.857482	0.83574
STAT1	M3829	5.44973	6.08901e-09	0.763421	0.733543
SATB1	M3206	5.54079	6.09905e-09	0.767017	0.734977
RARB	M4908	5.47437	6.44064e-09	0.639376	0.615497
STAT5B	M3287	5.40579	7.18293e-09	0.714289	0.684131
SOX7	M4979	5.48939	7.58268e-09	0.631866	0.60134
NKX2-1	M3020	5.43199	8.18602e-09	0.74199	0.721577
NKX3-1	M3035	5.49774	8.47852e-09	0.751831	0.716969
NFE2	M3824	5.34944	8.68933e-09	0.699881	0.677675
FOXF1	M2681	5.45165	9.10845e-09	0.776504	0.736416
FOXO3	M2696	5.47499	1.02776e-08	0.77456	0.735602
NFAT5	M3006	5.42629	1.03374e-08	0.803861	0.774325
MECOM	M2674	5.4877	1.0522e-08	0.793076	0.763978
NFATC1	M4802	5.39269	1.27471e-08	0.657184	0.629878
FOXJ2	M2687	5.41656	1.30138e-08	0.750684	0.716748
NKX2-2	M3032	5.34434	1.40051e-08	0.90404	0.880625
NKX2-5	M3025	5.36243	1.40051e-08	0.824969	0.792327
NFATC2	M3002	5.37192	1.45281e-08	0.884282	0.847083
NFATC2	M3001	5.35607	1.50998e-08	0.887669	0.851564
MEF2A	M2953	5.33415	1.553e-08	0.643479	0.615765
IRF7	M4721	5.36843	1.68004e-08	0.667642	0.638483
FOXO3	M4610	5.34796	1.75246e-08	0.767817	0.733513
FOSL1	M2704	5.24853	1.76909e-08	0.816577	0.787782
FOSL1	M2703	5.27153	1.77256e-08	0.818633	0.789527
FOXP1	M0653	5.3621	1.80166e-08	0.782306	0.745154
SIRT6	M3212	5.37904	1.8272e-08	0.852831	0.819687
FOXO3	M2695	5.3766	1.9028e-08	0.729656	0.698367
SOX9	M4994	5.34276	1.93805e-08	0.61184	0.584013
NFATC2	M1410	5.34753	1.95004e-08	0.798219	0.767937
SPDEF	M5003	5.33519	1.97434e-08	0.704399	0.678964
NFE2L2	M3049	5.26162	2.13138e-08	0.776931	0.754557
SPDEF	M5006	5.31542	2.23e-08	0.722726	0.699706
SPI1	M1800	5.30623	2.23151e-08	0.865144	0.836883
SPIB	M1801	5.27985	2.43613e-08	0.886913	0.85726
MAF	M2533	5.27327	2.57154e-08	0.937167	0.913369
NKX2-5	M3027	5.23668	2.66965e-08	0.735817	0.714828
ESRRA	M2657	5.20295	2.85105e-08	0.777017	0.75344
FOXO4	M4613	5.27051	2.8662e-08	0.821206	0.787328
FOXO4	M4612	5.24763	2.89147e-08	0.641246	0.612892
RARA	M4903	5.17405	3.00687e-08	0.6424	0.62225
PRRX1	M3147	5.2602	3.16765e-08	0.892131	0.854178
CEBPG	M2514	5.2787	3.23152e-08	0.805267	0.780118
STAT3	M3277	5.25949	3.37902e-08	0.929098	0.905727
TCF7L1	M5047	5.21603	3.59639e-08	0.722081	0.696563
FOXA1	M5258	5.23065	3.9202e-08	0.815683	0.783293
FOS	M3785	5.08732	4.02379e-08	0.76939	0.741898
IKZF2	M2769	5.18888	4.35716e-08	0.796837	0.766603
POU1F1	M4867	5.17472	4.41684e-08	0.65855	0.62924
IRF8	M4723	5.10597	4.42907e-08	0.667613	0.64449
HNF1A	M2794	5.18869	5.42806e-08	0.729821	0.700478
E2F6	M2600	5.17585	5.45656e-08	0.849471	0.811593
FOXO6	M4616	5.13172	5.46523e-08	0.800554	0.766635
FOXP3	M2700	5.10718	5.69213e-08	0.789741	0.753366
FOXK1	M0654	5.16734	5.75076e-08	0.804247	0.774954
POU3F2	M4878	5.16663	5.91982e-08	0.723836	0.690111
BCL6B	M4447	5.09227	5.95551e-08	0.620645	0.598822
FOXC1	M4583	5.17421	6.01198e-08	0.711841	0.675697
TGIF1	M3327	5.10706	6.31594e-08	0.789866	0.764179
MEF2A	M2787	5.12955	6.33261e-08	0.678118	0.65033
FOXG1	M0655	5.10017	6.5695e-08	0.770634	0.734495
SOX21	M4970	5.13535	6.78613e-08	0.645656	0.619901
JUN	M2529	5.06317	7.15595e-08	0.873243	0.842721
NFATC3	M1409	5.1174	7.20308e-08	0.812457	0.783504
HMGA1	M2790	5.10774	8.67997e-08	0.940258	0.91175
IRX6	M2895	5.07963	9.23076e-08	0.681287	0.650531
RBPJ	M3179	5.0041	9.35161e-08	0.801388	0.773132
FOXL1	M2708	5.08966	9.44026e-08	0.739041	0.706744
RARA	M4905	4.97805	1.04343e-07	0.665424	0.644578
VENTX	M5092	5.00985	1.0961e-07	0.610455	0.589614
DMRTA2	M0575	5.04911	1.14792e-07	0.799871	0.772721
SRY	M5014	5.02448	1.1696e-07	0.600149	0.570262
NKX2-5	M3028	4.92046	1.31346e-07	0.823362	0.800159
POU3F2	M2478	5.01287	1.38647e-07	0.764404	0.735033
LEF1	M2915	4.96846	1.45206e-07	0.849127	0.81838
NR4A2	M4830	4.90922	1.61332e-07	0.618468	0.596296
POU2F1	M3064	4.94359	1.67528e-07	0.72927	0.701636
SOX8	M4984	4.94623	1.68861e-07	0.610447	0.585343
HNF1A	M2796	4.98305	1.72004e-07	0.772878	0.742528
POU1F1	M3134	4.95087	1.82703e-07	0.79948	0.769858
SMAD1	M3220	4.93354	1.84558e-07	0.8317	0.806787
ZBTB16	M3146	4.95925	1.85038e-07	0.682361	0.663236
STAT5A	M3282	4.8618	1.86015e-07	0.745465	0.719491
SOX10	M4954	4.92665	1.88075e-07	0.614155	0.588585
POU3F1	M4875	4.95597	1.904e-07	0.73414	0.701085
FOXG1	M4593	4.91254	2.26115e-07	0.605746	0.577908
STAT1	M1850	4.80476	2.39251e-07	0.74395	0.719359
DMRT3	M2580	4.91189	2.41852e-07	0.71104	0.683638
FOXP3	M4618	4.85326	2.48338e-07	0.863658	0.838669
POU2F1	M3068	4.89889	2.54482e-07	0.822204	0.799739
NKX6-2	M3041	4.92574	2.61357e-07	0.818159	0.784183
MEF2A	M2956	4.85488	2.71276e-07	0.635629	0.610055
TEAD4	M5052	4.85063	2.71576e-07	0.827397	0.802272
JDP2	M4733	4.7694	2.76649e-07	0.719617	0.691492
SMARCC1	M3721	4.74813	2.83076e-07	0.756392	0.732164
SOX10	M4957	4.85951	2.95126e-07	0.59276	0.567434
CUX1	M2491	4.85671	3.04896e-07	0.680141	0.655685
FOXC2	M4588	4.85973	3.28202e-07	0.772571	0.742763
IRX5	M2894	4.85458	3.2856e-07	0.722041	0.694014
PDX1	M2876	4.81757	3.28661e-07	0.769827	0.742968
FOXJ3	M4600	4.86649	3.38277e-07	0.820546	0.787541
ETS1	M2520	4.81455	3.40118e-07	0.834827	0.811421
FOXB1	M4581	4.86787	3.46353e-07	0.753411	0.723637
TBP	M3302	4.86728	3.49627e-07	0.776754	0.736993
TEAD1	M5048	4.81603	3.49802e-07	0.828752	0.8059
FOXI1	M2776	4.84511	3.52388e-07	0.76292	0.731125
POU2F1	M3072	4.84843	3.5583e-07	0.786762	0.758021
HMBOX1	M4661	4.78439	3.75154e-07	0.788984	0.765019
BARX1	M4444	4.83495	3.83778e-07	0.661018	0.631296
FOXI1	M1765	4.81285	3.86265e-07	0.770104	0.738538
CEBPB	M2506	4.81363	3.874e-07	0.821488	0.798931
IRX4	M2893	4.81181	3.93944e-07	0.721646	0.693323
JUN	M3726	4.67789	4.33319e-07	0.738047	0.711479
FOXO6	M4615	4.74846	4.36302e-07	0.652075	0.627507
FOXA1	M1861	4.76704	4.36877e-07	0.789655	0.763036
FOXO1	M4607	4.76101	4.37634e-07	0.637572	0.611567
NKX3-1	M2324	4.79041	4.69119e-07	0.809355	0.779705
FOXD2	M4590	4.75041	4.74039e-07	0.852759	0.824631
FOXA2	M2802	4.74014	5.20347e-07	0.823683	0.79172
POU4F2	M4886	4.74674	5.70503e-07	0.644554	0.61598
FOXJ2	M4598	4.70594	5.87695e-07	0.815282	0.786289
NKX3-1	M1837	4.71864	6.19066e-07	0.779178	0.74709
POU4F2	M4885	4.73957	6.21407e-07	0.656047	0.625405
IRF4	M4717	4.6259	6.24568e-07	0.652892	0.632333
HNF1A	M4665	4.71899	6.25325e-07	0.679181	0.649858
FOXC1	M4585	4.74127	6.31083e-07	0.77381	0.743872
EMX2	M4533	4.71951	6.45293e-07	0.670375	0.640589
POU6F2	M4891	4.68925	6.95239e-07	0.613858	0.585424
FOXO3	M4609	4.66215	7.06401e-07	0.591007	0.56539
FOXO1	M4606	4.68191	7.25667e-07	0.806518	0.778061
LHX3	M2920	4.70771	7.54186e-07	0.717488	0.677937
SOX7	M4980	4.67144	7.56346e-07	0.629716	0.603679
SRY	M3268	4.71109	7.60423e-07	0.782273	0.751638
FOXO1	M2693	4.60647	8.26385e-07	0.799661	0.770128
POU1F1	M3151	4.68279	8.35179e-07	0.781253	0.749801
FOXO1	M2692	4.66672	8.37236e-07	0.730318	0.70545
POU1F1	M4868	4.6574	8.43915e-07	0.687309	0.657628
PITX2	M3138	4.64788	8.43994e-07	0.724127	0.70264
NR2E1	M4819	4.62926	8.55009e-07	0.736028	0.717061
FOXF2	M1751	4.61395	9.08064e-07	0.72244	0.696307
PAX4	M3105	4.63483	9.35878e-07	0.800987	0.774808
STAT3	M3673	4.54463	9.39284e-07	0.743944	0.727399
MECOM	M2677	4.59744	9.63403e-07	0.762821	0.739621
IRX2	M2890	4.64771	9.7098e-07	0.692053	0.664349
FOXF2	M2705	4.61448	9.819e-07	0.706829	0.680365
SOX21	M4969	4.59297	1.01293e-06	0.641781	0.618077
POU6F1	M0823	4.62226	1.02124e-06	0.7255	0.692461
PDX1	M2871	4.60914	1.05401e-06	0.748627	0.720788
HNF1B	M4667	4.60823	1.07582e-06	0.677346	0.649683
RORA	M3193	4.56167	1.10118e-06	0.781673	0.759069
MECOM	M2673	4.61416	1.10124e-06	0.672194	0.643455
SOX8	M4982	4.56566	1.17449e-06	0.592085	0.569182
HOXC13	M2841	4.5971	1.18743e-06	0.723655	0.698593
TEAD1	M5049	4.5954	1.19179e-06	0.723995	0.704283
CEBPE	M2512	4.54994	1.206e-06	0.82208	0.803642
EN1	M4535	4.57877	1.21887e-06	0.667846	0.641674
FOXA1	M3761	4.56884	1.26635e-06	0.799893	0.775235
FOXO4	M2698	4.57396	1.30952e-06	0.718087	0.691459
NKX3-1	M3036	4.50457	1.33259e-06	0.717604	0.698747
MEF2A	M3661	4.54149	1.40635e-06	0.754658	0.727434
ZNF217	M3371	4.55301	1.42092e-06	0.850189	0.827963
SOX8	M4987	4.52643	1.43837e-06	0.603582	0.580084
HOXB6	M2834	4.56401	1.44232e-06	0.704589	0.680159
POU5F1	M3704	4.54285	1.47069e-06	0.710851	0.688897
LEF1	M2913	4.51899	1.50383e-06	0.821638	0.799004
POU2F1	M3152	4.55926	1.50845e-06	0.759172	0.731214
SOX10	M4956	4.53965	1.53401e-06	0.594791	0.571365
PAX4	M4849	4.55355	1.54204e-06	0.758621	0.724148
FOXD3	M4592	4.52378	1.59264e-06	0.850736	0.822918
EMX1	M4531	4.53524	1.62488e-06	0.676338	0.648516
RARG	M4909	4.45341	1.62534e-06	0.656484	0.639136
SOX8	M4986	4.48137	1.62666e-06	0.621218	0.598708
JDP2	M4731	4.42129	1.72845e-06	0.718412	0.692294
SOX2	M3231	4.49335	1.78292e-06	0.762438	0.739328
FOXA1	M2799	4.46497	1.79338e-06	0.792235	0.765932
HOXA6	M2825	4.5182	1.81482e-06	0.699931	0.675075
SOX10	M4955	4.48428	1.84335e-06	0.602811	0.580714
POU2F1	M3063	4.48215	1.92454e-06	0.679358	0.653565
LEF1	M2914	4.47588	1.93452e-06	0.8584	0.83414
DMRT2	M0576	4.51101	1.95105e-06	0.757398	0.72065
TEAD3	M5050	4.48122	1.98062e-06	0.725419	0.707145
POU3F3	M4879	4.50469	1.99501e-06	0.720951	0.692302
ZNF384	M2528	4.52425	2.01464e-06	0.819991	0.784474
SOX4	M4978	4.46357	2.07038e-06	0.59291	0.569349
POU1F1	M3135	4.49825	2.08105e-06	0.778143	0.759009
MEF2D	M2960	4.49226	2.11782e-06	0.810322	0.767911
SOX10	M4958	4.42784	2.21477e-06	0.619556	0.59741
MEF2A	M2958	4.48859	2.21505e-06	0.761233	0.719841
GATA3	M2731	4.46554	2.29044e-06	0.793641	0.766336
PAX6	M3112	4.37712	2.37401e-06	0.708666	0.693232
DMRT1	M0573	4.45814	2.40114e-06	0.798928	0.774966
FOS	M3725	4.34557	2.41502e-06	0.736641	0.713043
CDX2	M2500	4.4512	2.46645e-06	0.777763	0.756071
FOXA1	M2800	4.43166	2.4896e-06	0.820278	0.795221
SOX8	M4989	4.4353	2.51569e-06	0.619828	0.598653
PBX1	M3119	4.45853	2.52534e-06	0.81494	0.786891
CPEB1	M4466	4.46447	2.54721e-06	0.78328	0.745023
JUND	M3736	4.33577	2.57093e-06	0.7005	0.678298
GTF2B	M3325	4.38238	2.68861e-06	0.831094	0.812405
FOXA1	M3859	4.40242	2.69566e-06	0.798466	0.775123
SOX18	M4965	4.39946	2.72528e-06	0.614163	0.588982
FOXJ3	M4601	4.44288	2.7358e-06	0.674852	0.650343
SPI1	M3246	4.38689	2.74466e-06	0.850605	0.829898
STAT1	M3272	4.377	2.76257e-06	0.846844	0.820918
GATA2	M2726	4.39804	2.82342e-06	0.776664	0.75136
NFE2L1	M3313	4.36376	2.88298e-06	0.829493	0.80567
MEF2C	M3662	4.38849	2.94855e-06	0.758194	0.733225
HOXA13	M2819	4.40673	2.96845e-06	0.707991	0.684836
NR5A1	M3209	4.33877	2.98552e-06	0.817842	0.797285
POU3F1	M3334	4.40123	3.17502e-06	0.836162	0.818379
HNF1B	M4666	4.38671	3.26536e-06	0.674463	0.647938
POU2F1	M3070	4.40395	3.28648e-06	0.717459	0.687776
DLX5	M2576	4.41269	3.33e-06	0.879057	0.8508
NKX2-2	M3022	4.33155	3.37394e-06	0.744274	0.726772
HOXA13	M2818	4.38438	3.38877e-06	0.80145	0.768957
EN1	M4537	4.34915	3.43289e-06	0.713751	0.693279
LHX3	M2919	4.40024	3.48372e-06	0.695757	0.660795
FOXJ3	M4602	4.37572	3.53935e-06	0.69665	0.671714
MSX1	M4781	4.38332	3.58677e-06	0.646012	0.621162
GATA3	M3860	4.34473	3.62853e-06	0.743889	0.723533
POU2F2	M4871	4.36833	3.72581e-06	0.758801	0.732429
FOXD3	M4591	4.36502	3.7505e-06	0.753933	0.729001
ETV2	M4565	4.32661	3.91314e-06	0.75085	0.730129
MEF2C	M2959	4.37684	3.91684e-06	0.816193	0.772598
GATA3	M2730	4.33363	3.96852e-06	0.771092	0.746051
FOXJ1	M2777	4.33951	3.98062e-06	0.711807	0.683825
POU3F4	M2480	4.37545	3.99376e-06	0.637316	0.604891
FOXA2	M2801	4.36697	4.01079e-06	0.771439	0.748273
SOX9	M4995	4.33109	4.05006e-06	0.60324	0.580652
HMGA2	M2788	4.33872	4.08323e-06	0.717271	0.692273
HOXD12	M2850	4.34859	4.10471e-06	0.694955	0.673227
POU2F1	M1151	4.35154	4.34999e-06	0.797899	0.7695
FOXD2	M4589	4.33777	4.39369e-06	0.762744	0.737054
ESRRA	M4551	4.22549	4.39939e-06	0.783912	0.765239
FOSL1	M3814	4.20576	4.58443e-06	0.750245	0.728088
POU4F3	M4887	4.33675	4.63454e-06	0.657696	0.628567
RORA	M1792	4.24084	4.67045e-06	0.716124	0.695132
GBX2	M4626	4.27904	4.6881e-06	0.67511	0.653301
ZNF333	M3387	4.3312	4.70797e-06	0.783117	0.7348
FOXC1	M2706	4.31907	4.75732e-06	0.711458	0.688876
SOX4	M3232	4.29891	4.80085e-06	0.821806	0.79591
ONECUT3	M4841	4.33214	5.02539e-06	0.660673	0.631461
SOX9	M4996	4.29677	5.02941e-06	0.601682	0.579414
OTX1	M3084	4.27872	5.06104e-06	0.713998	0.693832
FOXP1	M2699	4.30485	5.11566e-06	0.619664	0.592113
GATA1	M2721	4.28589	5.12463e-06	0.786872	0.764109
MEF2A	M3199	4.30618	5.15778e-06	0.692148	0.665681
TLX2	M2993	4.32414	5.16027e-06	0.659478	0.627881
NR3C1	M2757	4.26524	5.16916e-06	0.832451	0.812623
POU2F1	M3069	4.30593	5.19624e-06	0.702419	0.673659
FOXA1	M3634	4.25035	5.34763e-06	0.767129	0.745396
PDX1	M2874	4.28462	5.35471e-06	0.720347	0.698802
ALX4	M2412	4.22888	5.5431e-06	0.611389	0.589192
TCF7L2	M3317	4.23586	5.57919e-06	0.826005	0.802284
MSX2	M4784	4.2822	5.91526e-06	0.647428	0.624016
HOXA2	M2820	4.25181	6.06952e-06	0.705226	0.683628
TBP	M3303	4.25317	6.14873e-06	0.816441	0.797593
OTX2	M3085	4.22025	6.33956e-06	0.71992	0.700796
TCF7L2	M3315	4.23485	6.35134e-06	0.822712	0.801045
MEF2A	M2414	4.23912	6.38821e-06	0.752759	0.732998
TBP	M3304	4.27285	6.40379e-06	0.82252	0.788172
SOX9	M4993	4.21707	6.61015e-06	0.586307	0.565244
SRY	M1804	4.2697	6.71709e-06	0.818734	0.791513
ESRRG	M4557	4.1342	6.79307e-06	0.765693	0.745598
FOXA2	M3762	4.21164	6.82106e-06	0.785111	0.763096
STAT4	M3280	4.18121	6.92682e-06	0.790917	0.771108
JUN	M3803	4.11182	6.93104e-06	0.74329	0.720327
HNF1A	M2798	4.22521	7.04148e-06	0.752259	0.734554
GATA2	M3790	4.23052	7.10691e-06	0.78751	0.764122
STAT1	M3742	4.11124	7.57981e-06	0.708326	0.690099
POU2F1	M4869	4.20216	8.07417e-06	0.737613	0.711712
STAT5A	M3283	4.16354	8.11069e-06	0.696035	0.679921
ESRRA	M4548	4.10163	8.15695e-06	0.764377	0.744914
ETV4	M3129	4.17017	8.27868e-06	0.87167	0.848818
MEF2A	M4759	4.20003	8.33632e-06	0.693334	0.663637
TEF	M3321	4.21914	8.45462e-06	0.752986	0.727107
NKX6-1	M3040	4.20617	8.86171e-06	0.686094	0.65843
PAX4	M4850	4.17665	9.07073e-06	0.748536	0.718537
PAX7	M4854	4.18267	9.53863e-06	0.64855	0.618298
AC226150.2	M0825	4.15185	9.66244e-06	0.823669	0.802465
