# Supplementary material for: DNA methylation dynamics during ex vivo differentiation and maturation of human dendritic cells
Source: Epigenetics Chromatin. 2014 Aug 20;7:21. doi: 10.1186/1756-8935-7-21 (PMC4144987; doi:10.1186/1756-8935-7-21)
Supplement: Additional file 4 — Ingenuity pathway analyses to identify significantly enriched gene sets and pathways with DNA methylation changes during DC differentiation from monocyte. (A) monocyte > immature dendritic cell (iDC), with the same direction of change in associated genes. (B) monocye < iDC, with the same direction of change in associated genes. (C) monocyte versus iDC, with mixed directions of change in associated genes. [file 1756-8935-7-21-S4.xlsx]

## Sheet: A
Additional file 4: IPA analysis to identify significantly enriched gene sets and pathways with DNA methylation changes during DC differentiation from monocyte
A. monocyte>iDC, with the same direction of change in associated genes
Ingenuity Canonical Pathways	-log(p-value)	Ratio	Molecules
PI3K/AKT Signaling	7.91E00	1.6E-01	RHEB,PIK3CA,YWHAG,TYK2,YWHAZ,IKBKE,EIF4E,INPP5D,SHC1,NFKBIA,GYS1,AKT1,MAP2K2,LIMS1,INPP5B,CDKN1A,MRAS,MAP3K8,PIK3CD,INPP5K,MCL1
Gαq Signaling	7.14E00	1.46E-01	PIK3CA,PLD3,ADRBK1,ITPR2,NFATC3,RGS16,PIK3R5,IKBKE,ITPR1,GNG7,HRH1,HMOX1,RHOG,AKT1,GYS1,NFKBIA,MAP2K2,PPP3R1,MRAS,PLCB3,PIK3CD,PRKCA
PPAR Signaling	6.95E00	1.75E-01	PPARG,STAT5A,IL1A,MED1,IKBKE,FOS,SHC1,NFKBIA,IL1RL2,MAP2K2,IL1RN,MRAS,NRIP1,NCOR2,TNFRSF1B,TAB1,PDGFRB
Acute Phase Response Signaling	6.94E00	1.41E-01	SOCS3,IL1A,PIK3CA,C1S,IL6R,CP,IKBKE,SERPINF2,FOS,SHC1,HMOX1,NFKBIA,AKT1,MAP2K2,IL1RN,MRAS,CFB,SERPINA1,PIK3CD,SERPINE1,TNFRSF1B,C2,TAB1
IL-6 Signaling	6.93E00	1.64E-01	SOCS3,IL1A,PIK3CA,TNFAIP6,IL6R,PIK3R5,IKBKE,FOS,SHC1,NFKBIA,AKT1,IL1RL2,MAP2K2,IL1RN,MRAS,PIK3CD,TNFRSF1B,TAB1,MCL1
Erythropoietin Signaling	6.46E00	1.97E-01	SOCS3,SRC,STAT5A,PIK3CA,PTPN6,PIK3R5,SHC1,FOS,AKT1,NFKBIA,MAP2K2,MRAS,PIK3CD,PRKCA
Molecular Mechanisms of Cancer	6.24E00	9.77E-02	RAPGEF1,PIK3CA,PIK3R5,SHC1,ZBTB17,RHOG,AKT1,CAMK2D,NFKBIA,MAP2K2,SUFU,MRAS,GNA13,SMAD1,TAB1,RALGDS,PRKCA,SRC,GNA12,TYK2,SMAD6,ARHGEF17,DAXX,FOS,CCND2,CDKN1A,PRKAG2,PLCB3,FZD5,PIK3CD,CFLAR,BMP6,NOTCH1,CASP7
PI3K Signaling in B Lymphocytes	6.22E00	1.48E-01	PIK3CA,NFATC3,ITPR2,IKBKE,ITPR1,PLEKHA4,INPP5D,FOS,NFKBIA,CAMK2D,AKT1,MAP2K2,CD180,PPP3R1,SH2B2,MRAS,PLCB3,PIK3CD,PLEKHA2
IL-3 Signaling	6.21E00	1.97E-01	RAPGEF1,STAT5A,PIK3CA,PTPN6,PIK3R5,INPP5D,SHC1,FOS,AKT1,MAP2K2,PPP3R1,MRAS,PIK3CD,PRKCA
Role of NFAT in Cardiac Hypertrophy	5.78E00	1.21E-01	SRC,PIK3CA,HDAC4,ITPR2,PIK3R5,ITPR1,GNG7,HDAC5,SHC1,RCAN1,CAMK2D,AKT1,MAP2K2,PPP3R1,MEF2D,MRAS,CAMK1G,PRKAG2,PLCB3,PIK3CD,OPN1SW,PRKCA
PDGF Signaling	5.68E00	1.79E-01	SRC,PIK3CA,TYK2,PIK3R5,INPP5D,SHC1,FOS,MAP2K2,INPP5B,MRAS,PIK3CD,INPP5K,PRKCA,PDGFRB
JAK/Stat Signaling	5.65E00	1.88E-01	SOCS3,STAT5A,PIK3CA,PTPN6,TYK2,PIK3R5,SHC1,FOS,AKT1,MAP2K2,CDKN1A,MRAS,PIK3CD
IL-8 Signaling	5.57E00	1.2E-01	SRC,PIK3CA,PLD3,FLT1,GNA12,PIK3R5,IKBKE,GNG7,FOS,ITGB2,HMOX1,ARRB2,CCND2,RHOG,AKT1,MAP2K2,MRAS,PIK3CD,GNA13,OPN1SW,LASP1,PRKCA
IL-4 Signaling	5.36E00	1.81E-01	PIK3CA,PTPN6,NFATC3,TYK2,PIK3R5,INPP5D,SHC1,AKT1,INPP5B,MRAS,PIK3CD,INPP5K,FCER2
Cholecystokinin/Gastrin-mediated Signaling	5.13E00	1.55E-01	SRC,IL1A,ITPR2,GNA12,ITPR1,FOS,SHC1,RHOG,MAP2K2,IL1RN,MEF2D,MRAS,PLCB3,GNA13,PRKCA
Non-Small Cell Lung Cancer Signaling	5.03E00	1.69E-01	PIK3CA,AKT1,MAP2K2,ITPR2,TGFA,MRAS,PIK3R5,PIK3CD,RASSF5,ITPR1,RXRB,PRKCA
iCOS-iCOSL Signaling in T Helper Cells	4.86E00	1.39E-01	PIK3CA,NFATC3,ITPR2,PIK3R5,IKBKE,PLEKHA4,ITPR1,INPP5D,SHC1,AKT1,CAMK2D,NFKBIA,PPP3R1,PIK3CD,PLEKHA2
B Cell Receptor Signaling	4.85E00	1.21E-01	ETS1,PTPN6,PIK3CA,NFATC3,PIK3R5,IKBKE,BCL6,INPP5D,SHC1,NFKBIA,CAMK2D,AKT1,MAP2K2,INPP5B,PPP3R1,MRAS,MAP3K8,PIK3CD,INPP5K
PTEN Signaling	4.74E00	1.27E-01	PIK3CA,FLT1,PIK3R5,IKBKE,INPP5D,DDR1,SHC1,AKT1,MAP2K2,INPP5B,CDKN1A,MRAS,PIK3CD,INPP5K,FGFRL1,PDGFRB
Role of NFAT in Regulation of the Immune Response	4.61E00	1.1E-01	PIK3CA,NFATC3,ITPR2,GNA12,PIK3R5,IKBKE,ITPR1,GNG7,FOS,RCAN1,NFKBIA,AKT1,MAP2K2,PPP3R1,MEF2D,MRAS,PLCB3,PIK3CD,GNA13
ERK5 Signaling	4.49E00	1.75E-01	SRC,FOS,YWHAG,AKT1,GNA12,MEF2D,MRAS,YWHAZ,MAP3K8,RPS6KA2,GNA13
Integrin Signaling	4.46E00	1.04E-01	SRC,RAPGEF1,PIK3CA,ASAP1,PIK3R5,MYLK,BCAR3,GIT1,ITGAE,ITGB2,SHC1,ARF1,RHOG,AKT1,MAP2K2,LIMS1,MRAS,ZYX,PIK3CD,ACTN1,CAPN3
Superpathway of Inositol Phosphate Compounds	4.44E00	1.09E-01	CCR1,SOCS3,PTPN6,PTPN7,PIK3CA,DOT1L,PPTC7,PIK3R5,ACP5,STYXL1,INPP5A,INPP5D,ITPK1,DUSP1,PIP5K1C,INPP5B,PLCB3,PIK3CD,INPP5K,PI4KB
FLT3 Signaling in Hematopoietic Progenitor Cells	4.44E00	1.6E-01	SHC1,STAT5A,PIK3CA,AKT1,MAP2K2,MRAS,PIK3R5,PIK3CD,RPS6KA2,FLT3LG,INPP5D,EIF4E
Insulin Receptor Signaling	4.29E00	1.25E-01	RAPGEF1,SOCS3,PIK3CA,PIK3R5,EIF4E,INPP5D,SHC1,AKT1,GYS1,MAP2K2,INPP5B,SH2B2,MRAS,PRKAG2,PIK3CD,INPP5K
Role of Osteoblasts, Osteoclasts and Chondrocytes in Rheumatoid Arthritis	4.29E00	1E-01	SRC,IL1A,PIK3CA,NFATC3,SMAD6,PIK3R5,ACP5,IKBKE,TCF7L1,CSF1R,SMURF1,FOS,AKT1,NFKBIA,IL1RL2,IL1RN,PPP3R1,FZD5,PIK3CD,TNFRSF1B,BMP6,SMAD1
IL-10 Signaling	4.29E00	1.64E-01	CCR1,HMOX1,SOCS3,FOS,IL1A,NFKBIA,IL1RL2,IL1RN,TYK2,IKBKE,TAB1
Thrombin Signaling	4.27E00	1.06E-01	SRC,PIK3CA,ITPR2,GNA12,PIK3R5,MYLK,ITPR1,GNG7,SHC1,CAMK2D,AKT1,RHOG,MAP2K2,MRAS,CAMK1G,PLCB3,PIK3CD,GNA13,OPN1SW,PRKCA
Type II Diabetes Mellitus Signaling	4.24E00	1.18E-01	PPARG,SOCS3,PIK3CA,PKM,PIK3R5,IKBKE,AKT1,NFKBIA,SH2B2,PRKAG2,PIK3CD,SLC27A3,ADIPOR2,TNFRSF1B,PRKCA
IL-12 Signaling and Production in Macrophages	4.19E00	1.26E-01	PPARG,PIK3CA,PIK3R5,RAB7A,APOC2,IKBKE,FOS,AKT1,MAP2K2,PIK3CD,SERPINA1,MAP3K8,IRF8,APOD,PRKCA
EGF Signaling	4.16E00	1.75E-01	SHC1,SRC,FOS,PIK3CA,AKT1,ITPR2,PIK3R5,PIK3CD,ITPR1,PRKCA
G-Protein Coupled Receptor Signaling	4.11E00	9.49E-02	SRC,PDE2A,PIK3CA,ADRBK1,RGS16,PIK3R5,PDE4A,IKBKE,RGS12,HRH1,SHC1,AKT1,NFKBIA,CAMK2D,MAP2K2,DUSP1,RGS10,MRAS,PRKAG2,TDP2,PLCB3,MAP3K8,PIK3CD,PRKCA
GDNF Family Ligand-Receptor Interactions	4.1E00	1.59E-01	SHC1,FOS,PIK3CA,MAP2K2,DOK2,ITPR2,MRAS,PIK3R5,PIK3CD,DOK1,ITPR1
fMLP Signaling in Neutrophils	4.1E00	1.25E-01	PIK3CA,NFATC3,ITPR2,PIK3R5,ITPR1,GNG7,NFKBIA,MAP2K2,PPP3R1,MRAS,PLCB3,PIK3CD,OPN1SW,PRKCA
Aryl Hydrocarbon Receptor Signaling	4.05E00	1.15E-01	TRIP11,SRC,MGST1,IL1A,MED1,TP73,CYP1B1,GSTO1,AHRR,FOS,CCND2,CDKN1A,ALDH3B1,NRIP1,NCOR2,RXRB
CXCR4 Signaling	4.05E00	1.12E-01	SRC,PIK3CA,ITPR2,GNA12,PIK3R5,ITPR1,GNG7,FOS,AKT1,RHOG,MAP2K2,MRAS,PLCB3,PIK3CD,GNA13,OPN1SW,PRKCA
Renal Cell Carcinoma Signaling	4.04E00	1.57E-01	ETS1,RAPGEF1,FOS,PIK3CA,AKT1,MAP2K2,TGFA,MRAS,PIK3R5,PIK3CD,TCEB1
Natural Killer Cell Signaling	4.01E00	1.37E-01	PIK3CA,PTPN6,PIK3R5,INPP5D,SHC1,NCR1,AKT1,MAP2K2,INPP5B,MRAS,PIK3CD,INPP5K,PRKCA
IGF-1 Signaling	3.96E00	1.33E-01	SOCS3,IGFBP6,PIK3CA,YWHAG,YWHAZ,PIK3R5,SHC1,FOS,AKT1,MAP2K2,MRAS,PRKAG2,PIK3CD
Neuropathic Pain Signaling In Dorsal Horn Neurons	3.82E00	1.31E-01	SRC,KCNN4,PIK3CA,ITPR2,PIK3R5,ITPR1,FOS,CAMK2D,CAMK1G,PRKAG2,PLCB3,PIK3CD,PRKCA
STAT3 Pathway	3.82E00	1.49E-01	SOCS3,SRC,PTPN6,MAP2K2,FLT1,CDKN1A,TYK2,MRAS,FGFRL1,DDR1,PDGFRB
GM-CSF Signaling	3.77E00	1.54E-01	ETS1,SHC1,PIK3CA,AKT1,CAMK2D,MAP2K2,PPP3R1,MRAS,PIK3R5,PIK3CD
Xenobiotic Metabolism Signaling	3.74E00	9.2E-02	IL1A,MGST1,PIK3CA,HDAC4,MED1,PIK3R5,CYP1B1,GSTO1,HDAC5,AHRR,HMOX1,CAMK2D,MAP2K2,MRAS,CAMK1G,CHST11,ALDH3B1,MAP3K8,PIK3CD,NCOR2,NRIP1,ABCC3,PRKCA
RAR Activation	3.72E00	1.03E-01	STAT5A,SRC,PIK3CA,MED1,SMAD6,FOS,AKT1,DHRS9,DUSP1,PRKAG2,PIK3CD,SORBS3,NRIP1,NCOR2,RDH5,RXRB,SMAD1,PRKCA
FcγRIIB Signaling in B Lymphocytes	3.71E00	1.6E-01	SHC1,PIK3CA,AKT1,MRAS,PIK3R5,PIK3CD,DOK1,INPP5D
Glucocorticoid Receptor Signaling	3.67E00	8.75E-02	STAT5A,PIK3CA,NFATC3,MED1,PIK3R5,IKBKE,FOS,SHC1,NFKBIA,AKT1,MAP2K2,IL1RN,DUSP1,GTF2E1,PPP3R1,CDKN1A,MRAS,PRKAG2,PIK3CD,NCOR2,NRIP1,SERPINE1,TAB1
IL-2 Signaling	3.62E00	1.64E-01	SHC1,FOS,STAT5A,PIK3CA,AKT1,MAP2K2,MRAS,PIK3R5,PIK3CD
Clathrin-mediated Endocytosis Signaling	3.6E00	1E-01	SRC,PIK3CA,AP2A1,PICALM,NUMB,PIK3R5,RAB7A,APOC2,RAB5B,AP2A2,ITGB2,ARRB2,PIP5K1C,PPP3R1,SERPINA1,PIK3CD,HGS,APOD
Chemokine Signaling	3.6E00	1.54E-01	SRC,FOS,CAMK2D,MAP2K2,CAMK1G,MRAS,PLCB3,CCL24,OPN1SW,PRKCA
VEGF Signaling	3.59E00	1.28E-01	SHC1,SRC,PIK3CA,PTPN6,AKT1,MAP2K2,FLT1,MRAS,PIK3R5,PIK3CD,ACTN1,PRKCA
mTOR Signaling	3.57E00	9.84E-02	RHEB,PIK3CA,PLD3,RPS18,PIK3R5,MLST8,EIF4E,EIF3G,HMOX1,DGKZ,AKT1,RHOG,RPS9,MRAS,PRKAG2,PIK3CD,RPS6KA2,PRKCA
NF-κB Signaling	3.5E00	1.01E-01	PIK3CA,IL1A,FLT1,PIK3R5,DDR1,NFKBIA,AKT1,IL1RN,TGFA,MRAS,TDP2,PIK3CD,MAP3K8,FGFRL1,TNFRSF1B,TAB1,PDGFRB
Thrombopoietin Signaling	3.5E00	1.55E-01	SHC1,FOS,STAT5A,PIK3CA,MAP2K2,MRAS,PIK3R5,PIK3CD,PRKCA
Glioma Signaling	3.46E00	1.19E-01	SHC1,PIK3CA,AKT1,CAMK2D,MAP2K2,CDKN1A,CAMK1G,MRAS,PIK3R5,PIK3CD,PDGFRB,PRKCA
ERK/MAPK Signaling	3.45E00	9.42E-02	ETS1,PPARG,RAPGEF1,SRC,PIK3CA,YWHAG,YWHAZ,PIK3R5,EIF4E,FOS,SHC1,MAP2K2,DUSP1,MKNK1,MRAS,PRKAG2,PIK3CD,PRKCA
ErbB2-ErbB3 Signaling	3.43E00	1.58E-01	SHC1,STAT5A,PIK3CA,AKT1,MAP2K2,TYK2,MRAS,PIK3R5,PIK3CD
Endothelin-1 Signaling	3.41E00	1.02E-01	SRC,PIK3CA,PLD3,ITPR2,GNA12,PIK3R5,ITPR1,FOS,SHC1,HMOX1,MRAS,PLCB3,PIK3CD,GNA13,OPN1SW,CASP7,PRKCA
CREB Signaling in Neurons	3.38E00	9.39E-02	PIK3CA,ITPR2,GNA12,PIK3R5,ITPR1,GNG7,SHC1,CAMK2D,AKT1,MAP2K2,PRKAG2,MRAS,PLCB3,PIK3CD,GNA13,OPN1SW,PRKCA
Melanocyte Development and Pigmentation Signaling	3.36E00	1.33E-01	SHC1,SRC,PIK3CA,PTPN6,MAP2K2,SH2B2,MRAS,PIK3R5,PRKAG2,PIK3CD,RPS6KA2
CCR3 Signaling in Eosinophils	3.36E00	1.14E-01	PIK3CA,ITPR2,PIK3R5,CCL24,MYLK,ITPR1,GNG7,MAP2K2,MRAS,PLCB3,PIK3CD,OPN1SW,PRKCA
Role of Tissue Factor in Cancer	3.36E00	1.18E-01	SRC,STAT5A,PIK3CA,GNA12,PIK3R5,EIF4E,ARRB2,AKT1,MRAS,PIK3CD,RPS6KA2,GNA13,PRKCA
Breast Cancer Regulation by Stathmin1	3.36E00	9.73E-02	PIK3CA,ITPR2,PIK3R5,ARHGEF17,ITPR1,GNG7,SHC1,CAMK2D,MAP2K2,CDKN1A,PRKAG2,CAMK1G,MRAS,PLCB3,PIK3CD,GNA13,OPN1SW,PRKCA
Production of Nitric Oxide and Reactive Oxygen Species in Macrophages	3.32E00	9.83E-02	PIK3CA,PTPN6,TYK2,PIK3R5,APOC2,IKBKE,FOS,NFKBIA,AKT1,RHOG,PIK3CD,SERPINA1,MAP3K8,IRF8,TNFRSF1B,APOD,PRKCA
Nitric Oxide Signaling in the Cardiovascular System	3.29E00	1.19E-01	PDE2A,PIK3CA,AKT1,MAP2K2,ITPR2,FLT1,PIK3R5,PRKAG2,ATP2A3,PIK3CD,ITPR1,PRKCA
LXR/RXR Activation	3.28E00	1.14E-01	IL1A,MSR1,VTN,APOC2,SERPINF2,ABCA1,IL1RL2,IL1RN,SERPINA1,NCOR2,TNFRSF1B,RXRB,APOD
PEDF Signaling	3.28E00	1.35E-01	PPARG,PIK3CA,AKT1,NFKBIA,MRAS,PIK3R5,IKBKE,PIK3CD,CFLAR,CASP7
Phospholipase C Signaling	3.25E00	8.62E-02	SRC,HDAC4,PLD3,ITPR2,NFATC3,ARHGEF17,ITPR1,GNG7,HDAC5,SHC1,HMOX1,RHOG,MAP2K2,PPP3R1,MEF2D,MRAS,PLCB3,GNA13,RALGDS,PRKCA
CD28 Signaling in T Helper Cells	3.25E00	1.1E-01	PIK3CA,PTPN6,NFATC3,ITPR2,PIK3R5,IKBKE,ITPR1,FOS,AKT1,NFKBIA,MAP2K2,PPP3R1,PIK3CD
HGF Signaling	3.21E00	1.19E-01	ETS1,RAPGEF1,FOS,PIK3CA,AKT1,MAP2K2,CDKN1A,MRAS,PIK3R5,MAP3K8,PIK3CD,PRKCA
Role of Macrophages, Fibroblasts and Endothelial Cells in Rheumatoid Arthritis	3.19E00	7.97E-02	SRC,SOCS3,IL1A,PIK3CA,NFATC3,IL6R,PIK3R5,IKBKE,TCF7L1,FOS,NFKBIA,CAMK2D,AKT1,MAP2K2,IL1RL2,IL1RN,PPP3R1,MRAS,PLCB3,FZD5,PIK3CD,TNFRSF1B,RYK,PRKCA
RANK Signaling in Osteoclasts	3.18E00	1.24E-01	SRC,FOS,PIK3CA,AKT1,NFKBIA,MAP2K2,PPP3R1,PIK3R5,IKBKE,MAP3K8,PIK3CD
NF-κB Activation by Viruses	3.18E00	1.32E-01	ITGB2,PIK3CA,AKT1,NFKBIA,MRAS,PIK3R5,IKBKE,PIK3CD,CXCR5,PRKCA
Prolactin Signaling	3.18E00	1.32E-01	SHC1,SOCS3,FOS,STAT5A,PIK3CA,MAP2K2,MRAS,PIK3R5,PIK3CD,PRKCA
VEGF Family Ligand-Receptor Interactions	3.18E00	1.35E-01	SHC1,FOS,PIK3CA,AKT1,MAP2K2,FLT1,MRAS,PIK3R5,PIK3CD,PRKCA
IL-15 Signaling	3.15E00	1.45E-01	SHC1,STAT5A,PIK3CA,AKT1,MAP2K2,TYK2,MRAS,PIK3R5,PIK3CD
Role of JAK1 and JAK3 in γc Cytokine Signaling	3.15E00	1.43E-01	IL7R,SHC1,SOCS3,STAT5A,PIK3CA,SH2B2,MRAS,PIK3R5,PIK3CD
14-3-3-mediated Signaling	3.14E00	1.12E-01	SRC,PIK3CA,YWHAG,TP73,YWHAZ,PIK3R5,FOS,AKT1,MAP2K2,MRAS,PLCB3,PIK3CD,PRKCA
Complement System	3.13E00	2.07E-01	CD59,C1S,CFB,C1QC,C1QB,C2
1D-myo-inositol Hexakisphosphate Biosynthesis II (Mammalian)	3.12E00	2.63E-01	ITPK1,INPP5B,INPP5K,INPP5A,INPP5D
Glioblastoma Multiforme Signaling	3.12E00	9.93E-02	SRC,PIK3CA,ITPR2,PIK3R5,ITPR1,SHC1,AKT1,RHOG,MAP2K2,CDKN1A,MRAS,PLCB3,FZD5,PIK3CD,PDGFRB
Estrogen-Dependent Breast Cancer Signaling	3.1E00	1.41E-01	SRC,FOS,STAT5A,PIK3CA,AKT1,MRAS,PIK3R5,PIK3CD,HSD17B8
p70S6K Signaling	3.1E00	1.09E-01	SRC,PIK3CA,YWHAG,YWHAZ,PIK3R5,SHC1,AKT1,MAP2K2,MRAS,PLCB3,PIK3CD,OPN1SW,PRKCA
P2Y Purigenic Receptor Signaling Pathway	3.1E00	1.1E-01	PIK3CA,PIK3R5,GNG7,FOS,AKT1,MAP2K2,P2RY6,MRAS,PRKAG2,PLCB3,PIK3CD,OPN1SW,PRKCA
Relaxin Signaling	3.09E00	1.01E-01	PDE2A,PIK3CA,GNA12,PDE4A,PIK3R5,GNG7,FOS,AKT1,NFKBIA,MRAS,PRKAG2,TDP2,PIK3CD,GNA13
IL-1 Signaling	3.06E00	1.16E-01	FOS,IL1A,TOLLIP,NFKBIA,GNA12,MRAS,PRKAG2,IKBKE,GNA13,GNG7,TAB1
Antiproliferative Role of Somatostatin Receptor 2	3.05E00	1.38E-01	SRC,PIK3CA,PTPN6,MAP2K2,CDKN1A,MRAS,PIK3R5,PIK3CD,GNG7
Acute Myeloid Leukemia Signaling	3.04E00	1.3E-01	STAT5A,PIK3CA,AKT1,MAP2K2,MRAS,PIK3R5,PIK3CD,TCF7L1,CSF1R,FLT3LG
CNTF Signaling	3.04E00	1.51E-01	PIK3CA,AKT1,MAP2K2,TYK2,MRAS,PIK3R5,PIK3CD,RPS6KA2
HMGB1 Signaling	2.98E00	1.2E-01	FOS,PIK3CA,IL1A,AKT1,RHOG,MAP2K2,MRAS,PIK3R5,PIK3CD,TNFRSF1B,SERPINE1
SAPK/JNK Signaling	2.98E00	1.15E-01	SHC1,DAXX,PIK3CA,NFATC3,GNA12,MRAS,PIK3R5,PIK3CD,GNA13,GNG7,TAB1
Cardiac Hypertrophy Signaling	2.97E00	8.68E-02	PIK3CA,GNA12,IL6R,PIK3R5,EIF4E,GNG7,AKT1,RHOG,MAP2K2,MEF2D,PPP3R1,PRKAG2,MRAS,PLCB3,MAP3K8,PIK3CD,GNA13,OPN1SW,TAB1
Angiopoietin Signaling	2.95E00	1.32E-01	STAT5A,PIK3CA,AKT1,NFKBIA,DOK2,MRAS,PIK3R5,IKBKE,PIK3CD
Renin-Angiotensin Signaling	2.94E00	1.12E-01	SHC1,FOS,PIK3CA,PTPN6,MAP2K2,ITPR2,MRAS,PIK3R5,PRKAG2,PIK3CD,ITPR1,PRKCA
Pancreatic Adenocarcinoma Signaling	2.94E00	1.08E-01	HMOX1,PIK3CA,PLD3,AKT1,MAP2K2,CDKN1A,TYK2,TGFA,PIK3R5,PIK3CD,NOTCH1,RALGDS
Chronic Myeloid Leukemia Signaling	2.94E00	1.12E-01	STAT5A,PIK3CA,AKT1,HDAC4,MAP2K2,CDKN1A,MRAS,PIK3R5,IKBKE,PIK3CD,HDAC5
PPARα/RXRα Activation	2.9E00	9.2E-02	MED1,CPT1B,IKBKE,AP2A2,ABCA1,SHC1,NFKBIA,IL1RL2,MAP2K2,GPD2,PRKAG2,MRAS,PLCB3,NCOR2,ADIPOR2,PRKCA
Melanoma Signaling	2.88E00	1.63E-01	PIK3CA,AKT1,MAP2K2,CDKN1A,MRAS,PIK3R5,PIK3CD
Growth Hormone Signaling	2.85E00	1.3E-01	SOCS3,FOS,STAT5A,PIK3CA,PTPN6,PIK3R5,PIK3CD,RPS6KA2,PRKCA
Role of NANOG in Mammalian Embryonic Stem Cell Pluripotency	2.84E00	1.07E-01	SHC1,PIK3CA,AKT1,MAP2K2,TYK2,MRAS,PIK3R5,FZD5,PIK3CD,TCF7L1,BMP6,SMAD1
LPS/IL-1 Mediated Inhibition of RXR Function	2.83E00	8.37E-02	MGST1,IL1A,LIPC,CPT1B,APOC2,ALAS1,GSTO1,ABCA1,IL1RL2,SCARB1,IL1RN,CHST11,PPARGC1B,ALDH3B1,FABP3,SLC27A3,TNFRSF1B,ABCC3
Mouse Embryonic Stem Cell Pluripotency	2.82E00	1.13E-01	PIK3CA,AKT1,MAP2K2,TYK2,MRAS,PIK3R5,FZD5,PIK3CD,TCF7L1,SMAD1,TAB1
Role of JAK2 in Hormone-like Cytokine Signaling	2.81E00	1.76E-01	SHC1,SOCS3,STAT5A,PTPN6,SH2B2,TYK2
Macropinocytosis Signaling	2.81E00	1.23E-01	ITGB2,SRC,PIK3CA,ABI1,MRAS,PIK3R5,PIK3CD,CSF1R,PRKCA
Telomerase Signaling	2.78E00	1.12E-01	ETS1,SHC1,PIK3CA,AKT1,HDAC4,MAP2K2,CDKN1A,MRAS,PIK3R5,PIK3CD,HDAC5
T Cell Receptor Signaling	2.78E00	1.11E-01	FOS,PTPN7,PIK3CA,NFKBIA,MAP2K2,NFATC3,PPP3R1,MRAS,PIK3R5,IKBKE,PIK3CD
3-phosphoinositide Biosynthesis	2.78E00	9.66E-02	SOCS3,PTPN7,PIK3CA,PTPN6,DOT1L,PPTC7,PIK3R5,ACP5,STYXL1,ITPK1,DUSP1,PIP5K1C,PIK3CD,PI4KB
Glioma Invasiveness Signaling	2.77E00	1.4E-01	PIK3CA,RHOG,VTN,CD44,MRAS,PIK3R5,PIK3CD,TIMP2
Dendritic Cell Maturation	2.77E00	8.67E-02	PIK3CA,IL1A,PIK3R5,IKBKE,DDR1,AKT1,NFKBIA,IL1RL2,IL1RN,PLCB3,PIK3CD,IRF8,COL18A1,TNFRSF1B,TAB1
NRF2-mediated Oxidative Stress Response	2.77E00	8.79E-02	MGST1,PIK3CA,PIK3R5,MAFK,MAFF,GSTO1,BACH1,FOS,HMOX1,AKT1,SCARB1,MAP2K2,MRAS,PIK3CD,DNAJB5,PRKCA
Myc Mediated Apoptosis Signaling	2.72E00	1.38E-01	SHC1,PIK3CA,YWHAG,AKT1,MRAS,YWHAZ,PIK3R5,PIK3CD
ErbB Signaling	2.7E00	1.18E-01	SHC1,FOS,PIK3CA,AKT1,MAP2K2,TGFA,MRAS,PIK3R5,PIK3CD,PRKCA
Gα12/13 Signaling	2.64E00	1.02E-01	SRC,PIK3CA,AKT1,NFKBIA,MAP2K2,GNA12,MEF2D,MRAS,PIK3R5,IKBKE,PIK3CD,GNA13
TGF-β Signaling	2.63E00	1.14E-01	ZFYVE9,FOS,MAP2K2,SKI,MRAS,SMAD6,SERPINE1,SMAD1,TAB1,SMURF1
Apoptosis Signaling	2.63E00	1.12E-01	ACIN1,NFKBIA,MAP2K2,MRAS,IKBKE,TNFRSF1B,CASP7,MCL1,PRKCA,CAPN3
ErbB4 Signaling	2.62E00	1.31E-01	SHC1,PIK3CA,AKT1,MAP2K2,MRAS,PIK3R5,PIK3CD,PRKCA
LPS-stimulated MAPK Signaling	2.59E00	1.18E-01	FOS,PIK3CA,NFKBIA,MAP2K2,MRAS,PIK3R5,IKBKE,PIK3CD,PRKCA
PAK Signaling	2.59E00	1.01E-01	SHC1,PIK3CA,ARHGAP10,MAP2K2,MRAS,PIK3R5,MYLK,PIK3CD,GIT1,PDGFRB
Rac Signaling	2.57E00	9.82E-02	MCF2L,PIK3CA,ARFIP2,MAP2K2,PIP5K1C,CYFIP1,BAIAP2,CD44,MRAS,PIK3R5,PIK3CD
Calcium Signaling	2.53E00	8.33E-02	MYH10,CALR,HDAC4,NFATC3,ITPR2,ATP2A3,ITPR1,HDAC5,RCAN1,CAMK2D,MEF2D,PPP3R1,PRKAG2,CAMK1G,ASPH
IL-17A Signaling in Airway Cells	2.53E00	1.25E-01	PIK3CA,AKT1,NFKBIA,MAP2K2,TYK2,PIK3R5,IKBKE,PIK3CD
Gap Junction Signaling	2.53E00	9.21E-02	SRC,PIK3CA,ITPR2,PIK3R5,ITPR1,AKT1,MAP2K2,PPP3R1,MRAS,PRKAG2,PLCB3,PIK3CD,OPN1SW,PRKCA
Sphingosine-1-phosphate Signaling	2.47E00	1.01E-01	PIK3CA,AKT1,RHOG,GNA12,PIK3R5,PLCB3,PIK3CD,GNA13,CASP7,OPN1SW,PDGFRB
Protein Kinase A Signaling	2.47E00	7.1E-02	MYH10,NFATC3,PDE4A,MYLK,GNG7,DUSP5,NFKBIA,CAMK2D,GYS1,MAP2K2,PPP3R1,TDP2,GNA13,PRKCA,PTPN7,PDE2A,PTPN6,YWHAG,ITPR2,YWHAZ,TCF7L1,ITPR1,DUSP1,PRKAG2,PLCB3,OPN1SW
NGF Signaling	2.44E00	1.02E-01	SHC1,PIK3CA,AKT1,RHOG,MAP2K2,MRAS,PIK3R5,IKBKE,MAP3K8,PIK3CD,RPS6KA2
CD40 Signaling	2.44E00	1.21E-01	FOS,PIK3CA,NFKBIA,MAP2K2,PIK3R5,IKBKE,PIK3CD,FCER2
p53 Signaling	2.41E00	1.08E-01	PIK3CA,CCND2,AKT1,MED1,TP73,CDKN1A,PIK3R5,GNL3,PIK3CD,TP53BP2
GNRH Signaling	2.37E00	9.16E-02	SRC,FOS,CAMK2D,MAP2K2,ITPR2,MRAS,PRKAG2,PLCB3,MAP3K8,ITPR1,OPN1SW,PRKCA
Role of PI3K/AKT Signaling in the Pathogenesis of Influenza	2.34E00	1.27E-01	PIK3CA,AKT1,NFKBIA,MAP2K2,PIK3R5,PIK3CD,OPN1SW
UVB-Induced MAPK Signaling	2.34E00	1.32E-01	FOS,PIK3CA,AKT1,PIK3R5,PIK3CD,EIF4E,PRKCA
Thyroid Cancer Signaling	2.3E00	1.46E-01	PPARG,SHC1,MAP2K2,MRAS,TCF7L1,RXRB
D-myo-inositol (1,4,5)-trisphosphate Degradation	2.29E00	2.22E-01	INPP5B,INPP5K,INPP5A,INPP5D
Neurotrophin/TRK Signaling	2.27E00	1.18E-01	SHC1,FOS,PIK3CA,AKT1,MAP2K2,MRAS,PIK3R5,PIK3CD
PKCθ Signaling in T Lymphocytes	2.26E00	8.8E-02	FOS,PIK3CA,CAMK2D,NFKBIA,NFATC3,PPP3R1,MRAS,PIK3R5,IKBKE,MAP3K8,PIK3CD
TR/RXR Activation	2.25E00	1.06E-01	SLC16A3,PIK3CA,AKT1,SCARB1,MED1,PIK3R5,PIK3CD,NCOR2,RXRB
Colorectal Cancer Metastasis Signaling	2.23E00	7.59E-02	SRC,PIK3CA,ADRBK1,TYK2,IL6R,PIK3R5,TCF7L1,GNG7,FOS,AKT1,RHOG,MAP2K2,MRAS,PRKAG2,FZD5,PIK3CD,RALGDS,MMP19
α-Adrenergic Signaling	2.21E00	1.03E-01	GYS1,MAP2K2,ITPR2,MRAS,PRKAG2,ITPR1,GNG7,OPN1SW,PRKCA
D-myo-inositol (1,3,4)-trisphosphate Biosynthesis	2.21E00	2.11E-01	INPP5B,INPP5K,INPP5A,INPP5D
Regulation of the Epithelial-Mesenchymal Transition Pathway	2.2E00	8.11E-02	ETS1,PIK3CA,TYK2,PIK3R5,TCF7L1,HMGA2,SMURF1,AKT1,MAP2K2,MRAS,PIK3CD,FZD5,FGFRL1,NOTCH1,PDGFRB
Axonal Guidance Signaling	2.2E00	6.32E-02	DPYSL2,PIK3CA,NFATC3,PIK3R5,PLXNA2,EIF4E,GNG7,SHC1,AKT1,MAP2K2,SRGAP1,SUFU,PPP3R1,MKNK1,BAIAP2,MRAS,RASSF5,GNA13,PRKCA,GNA12,GIT1,PLXND1,PRKAG2,PLCB3,FZD5,PIK3CD,BMP6,OPN1SW
Paxillin Signaling	2.19E00	9.26E-02	ITGAE,ITGB2,SRC,PIK3CA,ARF1,ARFIP2,MRAS,PIK3R5,PIK3CD,ACTN1
Human Embryonic Stem Cell Pluripotency	2.18E00	8.39E-02	PIK3CA,AKT1,MRAS,PIK3R5,SMAD6,FZD5,PIK3CD,FGFRL1,TCF7L1,BMP6,SMAD1,PDGFRB
3-phosphoinositide Degradation	2.18E00	8.96E-02	SOCS3,ITPK1,PTPN7,PTPN6,DUSP1,INPP5B,DOT1L,PPTC7,ACP5,STYXL1,INPP5K,INPP5D
Tec Kinase Signaling	2.12E00	7.88E-02	SRC,STAT5A,PIK3CA,GNA12,TYK2,PIK3R5,GNG7,FOS,RHOG,MRAS,PIK3CD,GNA13,PRKCA
Virus Entry via Endocytic Pathways	2.11E00	1.02E-01	ITGB2,SRC,PIK3CA,AP2A1,MRAS,PIK3R5,PIK3CD,AP2A2,PRKCA
G Beta Gamma Signaling	2.11E00	9.28E-02	SHC1,SRC,AKT1,GNA12,MRAS,PRKAG2,GNA13,GNG7,PRKCA
FAK Signaling	2.11E00	9.38E-02	SRC,PIK3CA,AKT1,MAP2K2,ASAP1,MRAS,PIK3R5,PIK3CD,CAPN3
UVA-Induced MAPK Signaling	2.11E00	1.03E-01	FOS,PIK3CA,PARP4,MRAS,PIK3R5,PLCB3,PIK3CD,RPS6KA2,PRKCA
Leptin Signaling in Obesity	2.09E00	1.1E-01	SOCS3,PIK3CA,AKT1,MAP2K2,PIK3R5,PRKAG2,PLCB3,PIK3CD
BMP signaling pathway	2.09E00	1.08E-01	MAP2K2,MRAS,PRKAG2,SMAD6,BMP6,SMAD1,TAB1,SMURF1
Regulation of eIF4 and p70S6K Signaling	2.05E00	8E-02	EIF3G,SHC1,PIK3CA,AKT1,MAP2K2,MKNK1,RPS18,RPS9,MRAS,PIK3R5,PIK3CD,EIF4E
Oncostatin M Signaling	2.01E00	1.52E-01	SHC1,STAT5A,MAP2K2,TYK2,MRAS
Fc Epsilon RI Signaling	2.01E00	9.43E-02	PIK3CA,AKT1,MAP2K2,INPP5B,MRAS,PIK3R5,PIK3CD,INPP5K,INPP5D,PRKCA
Actin Cytoskeleton Signaling	1.99E00	7.21E-02	MYH10,PIK3CA,GNA12,PIK3R5,MYLK,GIT1,SSH1,SHC1,MAP2K2,CYFIP1,PIP5K1C,BAIAP2,MRAS,PIK3CD,GNA13,ACTN1
Androgen Signaling	1.98E00	8.4E-02	SHC1,CALR,SRC,GNA12,GTF2E1,MRAS,PRKAG2,GNA13,GNG7,PRKCA
HER-2 Signaling in Breast Cancer	1.98E00	1.04E-01	ITGB2,PIK3CA,AKT1,CDKN1A,MRAS,PIK3R5,PIK3CD,PRKCA
Leukocyte Extravasation Signaling	1.96E00	7.77E-02	SRC,PIK3CA,PIK3R5,SELPLG,ITGB2,ARHGAP9,MAP2K2,CD44,PIK3CD,RASSF5,OPN1SW,ACTN1,MMP19,PRKCA,TIMP2
IL-9 Signaling	1.96E00	1.43E-01	SOCS3,STAT5A,PIK3CA,PIK3R5,PIK3CD
Huntington's Disease Signaling	1.94E00	7.31E-02	PIK3CA,HDAC4,PIK3R5,ITPR1,AP2A2,GNG7,HDAC5,SHC1,AKT1,ARFIP2,PLCB3,PIK3CD,NCOR2,CASP7,CAPN3,PRKCA
Signaling by Rho Family GTPases	1.92E00	6.97E-02	PIK3CA,GNA12,PIK3R5,ARHGEF17,MYLK,GNG7,FOS,RHOG,ARFIP2,MAP2K2,CYFIP1,PIP5K1C,BAIAP2,MRAS,CDC42EP1,PIK3CD,GNA13
Atherosclerosis Signaling	1.9E00	8.55E-02	ITGB2,IL1A,MSR1,IL1RN,SERPINA1,APOC2,COL18A1,ALOXE3,SELPLG,APOD
Systemic Lupus Erythematosus Signaling	1.87E00	7.33E-02	PIK3CA,IL1A,PTPN6,SNRPC,NFATC3,PRPF8,IL6R,PIK3R5,INPP5D,FOS,AKT1,IL1RN,MRAS,PIK3CD
Choline Biosynthesis III	1.86E00	2.31E-01	HMOX1,PLD3,PCYT1A
p38 MAPK Signaling	1.85E00	9.01E-02	DAXX,IL1A,IL1RL2,DUSP1,IL1RN,MEF2D,MKNK1,RPS6KA2,TNFRSF1B,TAB1
IL-22 Signaling	1.84E00	1.67E-01	SOCS3,STAT5A,AKT1,TYK2
Superpathway of D-myo-inositol (1,4,5)-trisphosphate Metabolism	1.84E00	1.67E-01	INPP5B,INPP5K,INPP5A,INPP5D
Ovarian Cancer Signaling	1.82E00	8.21E-02	SRC,PIK3CA,AKT1,MAP2K2,CD44,MRAS,PIK3R5,PRKAG2,FZD5,PIK3CD,TCF7L1
D-myo-inositol-5-phosphate Metabolism	1.77E00	8.21E-02	CCR1,SOCS3,ITPK1,PTPN7,PTPN6,DUSP1,DOT1L,PPTC7,PLCB3,ACP5,STYXL1
Role of JAK family kinases in IL-6-type Cytokine Signaling	1.77E00	1.54E-01	SOCS3,STAT5A,IL6R,TYK2
Chondroitin Sulfate Degradation (Metazoa)	1.77E00	2.14E-01	CD44,HEXA,ARSB
Prostate Cancer Signaling	1.76E00	8.99E-02	PIK3CA,AKT1,NFKBIA,MAP2K2,CDKN1A,MRAS,PIK3R5,PIK3CD
Endometrial Cancer Signaling	1.75E00	1.11E-01	PIK3CA,AKT1,MAP2K2,MRAS,PIK3R5,PIK3CD
EIF2 Signaling	1.73E00	7.47E-02	PIK3CA,RPS18,PIK3R5,PPP1R15A,EIF4E,EIF3G,SHC1,AKT1,MAP2K2,RPS9,MRAS,PIK3CD,RPL13
Lymphotoxin β Receptor Signaling	1.72E00	1.09E-01	PIK3CA,AKT1,NFKBIA,PIK3R5,IKBKE,PIK3CD
Dermatan Sulfate Degradation (Metazoa)	1.69E00	2E-01	CD44,HEXA,FGFRL1
Granulocyte Adhesion and Diapedesis	1.68E00	7.74E-02	HRH1,ITGB2,IL1A,IL1RL2,IL1RN,CCL24,CCL22,SDC3,TNFRSF1B,OPN1SW,MMP19,SELPLG
Neuregulin Signaling	1.68E00	8.6E-02	SHC1,SRC,STAT5A,AKT1,MAP2K2,TGFA,MRAS,PRKCA
FGF Signaling	1.68E00	9.3E-02	PIK3CA,PTPN6,AKT1,PIK3R5,PIK3CD,FGFRL1,ITPR1,PRKCA
D-myo-inositol (1,4,5)-Trisphosphate Biosynthesis	1.66E00	1.48E-01	CCR1,PIP5K1C,PLCB3,PI4KB
Sonic Hedgehog Signaling	1.66E00	1.43E-01	ARRB2,ADRBK1,SUFU,PRKAG2
Caveolar-mediated Endocytosis Signaling	1.65E00	8.97E-02	ITGAE,ITGB2,SRC,COPA,FLOT1,RAB5B,PRKCA
Small Cell Lung Cancer Signaling	1.65E00	8.86E-02	PIK3CA,AKT1,NFKBIA,PIK3R5,IKBKE,PIK3CD,RXRB
Death Receptor Signaling	1.64E00	1.03E-01	DAXX,NFKBIA,IKBKE,CFLAR,TNFRSF1B,CASP7
TNFR2 Signaling	1.61E00	1.33E-01	FOS,NFKBIA,IKBKE,TNFRSF1B
UVC-Induced MAPK Signaling	1.59E00	1.19E-01	SRC,FOS,MAP2K2,MRAS,PRKCA
Calcium-induced T Lymphocyte Apoptosis	1.58E00	1E-01	ITPR2,PPP3R1,MEF2D,ATP2A3,ITPR1,PRKCA
iNOS Signaling	1.55E00	1.11E-01	FOS,NFKBIA,TYK2,IKBKE,TAB1
Epithelial Adherens Junction Signaling	1.54E00	7.75E-02	RAPGEF1,MYH10,SRC,AKT1,NOTCH3,BAIAP2,MRAS,ZYX,TCF7L1,NOTCH1,ACTN1
Ceramide Signaling	1.45E00	8.97E-02	FOS,PIK3CA,AKT1,MRAS,PIK3R5,PIK3CD,TNFRSF1B
Antioxidant Action of Vitamin C	1.45E00	8.33E-02	HMOX1,STAT5A,PLD3,NFKBIA,PLCB3,IKBKE,TXNRD2,GSTO1
Aldosterone Signaling in Epithelial Cells	1.43E00	7.24E-02	PIK3CA,MAP2K2,DUSP1,ITPR2,PIP5K1C,PIK3R5,PLCB3,PIK3CD,ITPR1,DNAJB5,PRKCA
Regulation of IL-2 Expression in Activated and Anergic T Lymphocytes	1.43E00	8.54E-02	FOS,NFKBIA,MAP2K2,NFATC3,PPP3R1,MRAS,IKBKE
D-myo-inositol (1,4,5,6)-Tetrakisphosphate Biosynthesis	1.39E00	7.69E-02	SOCS3,ITPK1,PTPN7,PTPN6,DUSP1,DOT1L,PPTC7,ACP5,STYXL1
D-myo-inositol (3,4,5,6)-tetrakisphosphate Biosynthesis	1.39E00	7.69E-02	SOCS3,ITPK1,PTPN7,PTPN6,DUSP1,DOT1L,PPTC7,ACP5,STYXL1
Hepatic Cholestasis	1.39E00	7.41E-02	IL1A,TJP2,NFKBIA,IL1RL2,IL1RN,PRKAG2,IKBKE,TNFRSF1B,ABCC3,PRKCA
RhoGDI Signaling	1.39E00	6.52E-02	SRC,DGKZ,RHOG,ARHGAP9,PIP5K1C,GNA12,CD44,MRAS,ARHGEF17,GNA13,GNG7,PRKCA
Ephrin Receptor Signaling	1.39E00	6.38E-02	SHC1,RAPGEF1,SRC,AKT1,MAP2K2,ABI1,GNA12,SH2D3C,MRAS,GNA13,DOK1,GNG7
Germ Cell-Sertoli Cell Junction Signaling	1.36E00	7.14E-02	SRC,PIK3CA,AKT1,RHOG,MAP2K2,MRAS,PIK3R5,ZYX,MAP3K8,PIK3CD,ACTN1
Synaptic Long Term Potentiation	1.35E00	7.76E-02	CAMK2D,MAP2K2,ITPR2,PPP3R1,MRAS,PRKAG2,PLCB3,ITPR1,PRKCA
Remodeling of Epithelial Adherens Junctions	1.33E00	9.23E-02	SRC,RAB7A,ZYX,RAB5B,HGS,ACTN1
Gαi Signaling	1.33E00	7.38E-02	SHC1,SRC,RGS10,MRAS,PRKAG2,RGS12,RALGDS,GNG7,OPN1SW
FXR/RXR Activation	1.33E00	8.54E-02	PPARG,IL1A,LIPC,AKT1,SCARB1,IL1RN,APOC2
CTLA4 Signaling in Cytotoxic T Lymphocytes	1.33E00	8.14E-02	PIK3CA,AP2A1,PTPN6,AKT1,PIK3R5,PIK3CD,AP2A2
Hepatic Fibrosis / Hepatic Stellate Cell Activation	1.32E00	7.3E-02	MYH10,IL1A,IL1RL2,FLT1,IL6R,TGFA,TNFRSF1B,SERPINE1,PDGFRB,TIMP2
Melatonin Signaling	1.31E00	9.09E-02	CAMK2D,MAP2K2,PRKAG2,PLCB3,OPN1SW,PRKCA

## Sheet: B
B. monocyte<iDC, with the same direction of change in associated genes
Ingenuity Canonical Pathways	-log(p-value)	Ratio	Molecules
G-Protein Coupled Receptor Signaling	3.17	0.0277	FYN,PDE6G,PTGIR,FPR2,GABBR1,ADORA2B,ADORA2A
cAMP-mediated signaling	2.82	0.0284	PDE6G,PTGIR,FPR2,GABBR1,ADORA2B,ADORA2A
Melatonin Degradation III	2.23	1	MPO
Caveolar-mediated Endocytosis Signaling	2.09	0.0385	FYN,ITGA6,ITGA7
Reelin Signaling in Neurons	1.95	0.037	FYN,ITGA6,ARHGEF2
D-glucuronate Degradation I	1.76	0.333	CRYL1
Coagulation System	1.75	0.0571	VWF,PLAU
Gαs Signaling	1.61	0.0273	PTGIR,ADORA2B,ADORA2A
Chondroitin and Dermatan Biosynthesis	1.46	0.167	CHSY1
Semaphorin Signaling in Neurons	1.44	0.0392	FYN,PLXNB1
Eicosanoid Signaling	1.31	0.0333	PTGIR,FPR2

## Sheet: C
C. monocyte vs. iDC, with mixed directions of change in associated genes
Ingenuity Canonical Pathways	-log(p-value)	Ratio	Molecules
Hepatic Fibrosis / Hepatic Stellate Cell Activation	1.96E00	1.46E-02	IGF1R,IL1B
NF-κB Signaling	1.81E00	1.19E-02	IGF1R,IL1B
Differential Regulation of Cytokine Production in Macrophages and T Helper Cells by IL-17A and IL-17F	1.73E00	6.25E-02	IL1B
Differential Regulation of Cytokine Production in Intestinal Epithelial Cells by IL-17A and IL-17F	1.66E00	5.26E-02	IL1B
DNA Methylation and Transcriptional Repression Signaling	1.63E00	4.55E-02	DNMT3A
Role of Hypercytokinemia/hyperchemokinemia in the Pathogenesis of Influenza	1.47E00	3.45E-02	IL1B
Glucocorticoid Receptor Signaling	1.46E00	7.6E-03	IL1B,FKBP5
Role of Cytokines in Mediating Communication between Immune Cells	1.36E00	2.63E-02	IL1B
Docosahexaenoic Acid (DHA) Signaling	1.36E00	2.56E-02	IL1B
Notch Signaling	1.36E00	2.5E-02	MAML2
Autoimmune Thyroid Disease Signaling	1.34E00	2.13E-02	TG
Graft-versus-Host Disease Signaling	1.34E00	2.38E-02	IL1B
Role of IL-17F in Allergic Inflammatory Airway Diseases	1.32E00	2.38E-02	IL1B
