# Supplementary material for: DNA methylation dynamics during ex vivo differentiation and maturation of human dendritic cells
Source: Epigenetics Chromatin. 2014 Aug 20;7:21. doi: 10.1186/1756-8935-7-21 (PMC4144987; doi:10.1186/1756-8935-7-21)
Supplement: Additional file 5 — Ingenuity pathway analyses to identify significantly enriched gene sets and pathways with DNA methylation changes during dendritic cell (DC) maturation. (A) immature dendritic cell (iDC) > mature dendritic cell (mDC), with the same direction of change in associated genes. (B) iDC < mDC, with the same direction of change in associated genes. [file 1756-8935-7-21-S5.xlsx]

## Sheet: A
Additional file 5. IPA analysis to identify significantly enriched gene sets and pathways with DNA methylation changes during DC maturation.
A. iDC>mDC, with the same direction of change in associated genes
Ingenuity Canonical Pathways	-log(p-value)	Ratio	Molecules
Communication between Innate and Adaptive Immune Cells	2.96E00	4.3E-02	IL10,CD86,CCR7,HLA-E
Autoimmune Thyroid Disease Signaling	2.79E00	5.66E-02	IL10,CD86,HLA-E
Allograft Rejection Signaling	2.63E00	5.08E-02	IL10,CD86,HLA-E
T Helper Cell Differentiation	2.22E00	4.35E-02	IL10,IL23R,CD86
Tight Junction Signaling	2E00	2.55E-02	MYH10,PPP2R3A,PRKAG2,SMURF1
Altered T Cell and B Cell Signaling in Rheumatoid Arthritis	1.99E00	3.49E-02	IL10,RELB,CD86
Crosstalk between Dendritic Cells and Natural Killer Cells	1.88E00	3.3E-02	CD86,CCR7,HLA-E
Complement System	1.87E00	6.06E-02	CD59,MBL2
IL-1 Signaling	1.85E00	2.94E-02	MAP3K1,PRKAG2,GNA13
Dendritic Cell Maturation	1.83E00	2.08E-02	IL10,RELB,CD86,CCR7
Production of Nitric Oxide and Reactive Oxygen Species in Macrophages	1.76E00	2.15E-02	RHOG,PPP2R3A,MAP3K1,S100A8
Neuroprotective Role of THOP1 in Alzheimer's Disease	1.69E00	4.76E-02	PRKAG2,HLA-E
Breast Cancer Regulation by Stathmin1	1.67E00	2.03E-02	PPP2R3A,PRKAG2,ARHGEF11,GNA13
Androgen Signaling	1.64E00	2.29E-02	SHBG,PRKAG2,GNA13
Graft-versus-Host Disease Signaling	1.61E00	4.35E-02	CD86,HLA-E
Systemic Lupus Erythematosus Signaling	1.54E00	1.73E-02	IL10,HNRNPA2B1,CD86,HLA-E
Cellular Effects of Sildenafil (Viagra)	1.5E00	2.38E-02	MYH10,PRKAG2,PDE4B
NAD Biosynthesis from 2-amino-3-carboxymuconate Semialdehyde	1.48E00	1.67E-01	NADSYN1
Cardiac Hypertrophy Signaling	1.48E00	1.75E-02	RHOG,MAP3K1,PRKAG2,GNA13
AMPK Signaling	1.45E00	2.11E-02	PPP2R3A,PRKAG2,PPM1A
IL-12 Signaling and Production in Macrophages	1.44E00	2.19E-02	IL10,IL23R,S100A8
Relaxin Signaling	1.43E00	2.07E-02	PRKAG2,PDE4B,GNA13
Cardiac β-adrenergic Signaling	1.43E00	2.14E-02	PPP2R3A,PRKAG2,PDE4B
TREM1 Signaling	1.43E00	3.51E-02	IL10,CD86
Molecular Mechanisms of Cancer	1.42E00	1.38E-02	ZBTB17,RHOG,PRKAG2,ARHGEF11,GNA13
Hepatic Cholestasis	1.41E00	2.13E-02	SLCO3A1,ABCC1,PRKAG2
Hepatic Fibrosis / Hepatic Stellate Cell Activation	1.39E00	2.14E-02	MYH10,IL10,CCR7

## Sheet: B
B. iDC<mDC, with the same direction of change in associated genes
Ingenuity Canonical Pathways	-log(p-value)	Ratio	Molecules
Role of IL-17F in Allergic Inflammatory Airway Diseases	1.54E00	2.33E-02	RPS6KA2
CNTF Signaling	1.46E00	1.92E-02	RPS6KA2
Phototransduction Pathway	1.44E00	1.85E-02	RCVRN
ERK5 Signaling	1.35E00	1.56E-02	RPS6KA2
Growth Hormone Signaling	1.32E00	1.41E-02	RPS6KA2
FLT3 Signaling in Hematopoietic Progenitor Cells	1.3E00	1.37E-02	RPS6KA2
