# Supplementary material for: DNA methylation dynamics during ex vivo differentiation and maturation of human dendritic cells
Source: Epigenetics Chromatin. 2014 Aug 20;7:21. doi: 10.1186/1756-8935-7-21 (PMC4144987; doi:10.1186/1756-8935-7-21)
Supplement: Additional file 6 — Ingenuity pathway analyses to identify upstream regulator of genes with DNA methylation changes. (A) monocyte versus immature dendritic cell (iDC). (B) iDC versus mature dendritic cell (mDC). [file 1756-8935-7-21-S6.xlsx]

## Sheet: monocyte vs. iDC
Additional file 6. IPA analysis to identify upstream regulator of genes with DNA methylation changes.
A.
Upstream Regulator	Molecule Type	p-value of overlap	Target molecules in dataset	Mechanistic Network
TNF	cytokine	6.06E-13	ABCC3,ADORA2A,ADORA2B,APOC2,BBC3,BTG2,CCND2,CD44,CDKN1A,CFB,CFLAR,CXCR5,DUSP1,DUSP5,EHD1,ETS1,FAS,FOS,GPD2,GPX4,HDAC9,HEXA,HMOX1,IKBKE,IL1A,IL1B,IL1RN,IL21R,IL7R,JARID2,LAMP3,LGALS3,MAFF,MCL1,MUC1,MYLK,MYO9B,NFKBIA,NR4A2,P2RY6,PLAU,PPARG,PPP1R15A,PRDM1,RARRES3,RFTN1,SCARB1,SEC22B,SERPINE1,SMAD1,STAT5A,SYNPO,TGFA,TNC,TNFRSF1B,TYK2,ZNF365	ELK1,HIF1A,IL1B,P38 MAPK,PI3K (complex),STAT3,TNF,TP53
SYVN1	transporter	2.15E-07	ABCC3,APLP2,BCAT1,CALM1 (includes others),CD44,CYB561,CYP1B1,DUSP1,IGF1R,IL7R,ITGA6,KCNN4,MGRN1,MYOF,OLR1,PPP1R15B,SLC12A3,SLC27A3,SLC43A2,SLC6A6,SLC7A5,TRERF1
NR3C1	ligand-dependent nuclear receptor	4.95E-07	AATK,ABHD2,ACTN1,AIFM3,AKT1,APOL3/APOL4,ATXN1,BCL6,CASP7,CD38,CDC42EP3,CDKN1A,CUL4A,DAPK3,DAXX,ERN1,FKBP5,IGF1R,IL1B,IL7R,ITGB2,MCL1,NFKBIA,OLR1,PARP4,PEA15,PHLDA2,PIK3CD,PPP1R15A,PPP3R1,SCARB1,SCNN1A,SERPINE1,SMAD1,STAT5A,TNFAIP6,TNFRSF10B,TNFRSF1B,TP53BP2,YWHAG,YWHAZ
TREM1	transmembrane receptor	7.36E-07	ADORA2B,ASPH,CFB,DCSTAMP,EGR2,FABP3,FNDC3A,HECW2,IL1B,LAMP3,LRRC8C,MAD1L1,MAFF,MAP3K8,MMP19,NPC1,NR4A2,NT5E,PHLDA2,PLAC8,PPARG,RCAN1,RGS16,RIN2
OSM	cytokine	3.30E-06	ABCC3,ABCC5,CDKN1A,FOS,HAMP,IL1B,IL6R,SERPINA1,SOCS3	IL6,OSM,STAT3
PDGF BB	complex	3.44E-06	BMP6,CD44,DUSP1,DUSP5,EGR2,FOS,GPR183,IL1B,MCL1,NR4A2,PLAU,PPARG,PPP1R15A,SOCS3,TRIB1	ELK1,HIF1A,PDGF BB,PI3K (complex),STAT3
TGFB1	growth factor	8.86E-06	CBFA2T3,CCND2,CD59,CDKN1A,CELSR2,COL18A1,COL7A1,CSF1R,CXCR5,FAS,FLT1,FOS,GUSB,HEXA,HMOX1,ITGA6,ITGB2,KDM5B,LTBP3,NFKBIA,PDLIM4,PIK3CD,PLAU,PRKCA,SCARB1,SERPINA1,SERPINE1,TGFA,TNC,ZFYVE9,ZYX	HIF1A,P38 MAPK,TGFB1,TP53,ZFP36
CCL5	cytokine	1.48E-05	CCR1,CD44,CYP1B1,DUSP1,IL1B,LIMS1,MMP19,NCOR2,OLR1,PLEC
IFNG	cytokine	2.67E-05	ADORA2A,ADORA2B,ADRBK1,AIM2,BBC3,C1QB,C1QC,CCL22,CDKN1A,CECR1,CP,FAS,FPR2,GNA13,HDAC9,IL1B,IL1RN,IRF8,LAMP3,MUC1,NFKBIA,RARRES3,SAMD9,SBF1,SMURF1,SOCS3,TAB1,TNFRSF10B,TNFRSF1B,TP73,TRIB2	IFNG,IL10,IL1B,SPI1,STAT3,TNF
PGR	ligand-dependent nuclear receptor	3.04E-05	ADARB1,AK4,BCL6,CALD1,CD44,CD59,CDKN1A,CPT1B,DPYSL2,FKBP5,HPCAL1,ITGA6,NFKBIA,NPC1,STAT5A,TNC
FSH	complex	6.72E-05	ACP5,ACTN1,BCL11A,BTG2,CFLAR,COL18A1,DUSP1,FKBP5,FOXK2,GRK5,HDAC5,ITPR1,MAP4K4,MEF2D,PDXK,PIK3CD,PPP2R5C,PPP3R1,PTPRE,RAB1A,RGS12,RGS16,SCARB1,SMAD1,SMAD6,TK1,TRIB1,UPP1
IL1B	cytokine	9.76E-05	AMPD3,APOC2,DNMT3A,DUSP1,FAS,FLT1,FPR2,GUSB,HEXA,IL1B,IL1RN,MCL1,MUC1,NFKBIA,NR4A2,PPARG,RORC,SCNN1A,SERPINE1,SOCS3,TNFAIP6	IL1B,STAT3
IL13	cytokine	1.06E-04	ABCA1,ARNTL2,CCL22,CHN2,ENPP2,FCER2,FLOT1,GAS7,GPX4,HTRA1,IFFO1,IL1B,IL1RN,PIEZO1,PPARG,RFTN1,RIN2,RPS6KA2,RYK,SLA,TNS1
RBPJ	transcription regulator	1.13E-04	CD44,CDKN1A,ETS1,FOS,NFATC3,RUNX3,TNC
TFEB	transcription regulator	1.21E-04	ARSB,ATP6V0E1,CLCN7,CTSB,HEXA,LAMP1
P38 MAPK	group	1.41E-04	ANXA5,CD44,CDKN1A,EGR2,ETS1,FAS,FOS,HMOX1,IL1B,MAP4K4,SCNN1A,SERPINE1,TGFA,TJP2,TRIB1	HIF1A,P38 MAPK,STAT3,TGFB1,TNF,TP53,ZFP36
ERBB2	kinase	1.47E-04	AKT1,CBFA2T3,CD59,CDKN1A,COL18A1,COL7A1,CSF1R,FOS,KDM5B,LAMP1,LTBP3,MUC1,NRG1,PDLIM4,PIK3CD,PLAU,PPARG,SCARB1,SERPINE1
Notch	group	1.92E-04	CDKN1A,NOTCH3,S100A11,SMAD1,SMAD6,SMURF1,ZEB2
estrogen receptor	group	2.12E-04	AGO2,CALD1,CCND2,CD44,CD59,CD68,CLN8,COL7A1,ETS1,FOS,IL1A,MUC1,NOTCH3,NT5E,PLAU,SERPINE1,SMAD1,SMAD6,TGFA,TIMP2,TNC
HRAS	enzyme	2.45E-04	CDKN1A,FAS,HMOX1,IL1B,ITGA6,PRKCA,TNFRSF10B
CD40	transmembrane receptor	2.55E-04	BCL6,CCL22,CDKN1A,CFLAR,FAS,FCER2,FLT3LG,IL1A,IL1B,IL1RN,IL6R,PRDM1,ZBTB16	CD40,ELK1,HIF1A,IL10,PI3K (complex),STAT3,TNF
LDL	complex	2.63E-04	ABCA1,DUSP1,IL1B,NPC1,OLR1,PPARG,SCARB1,SERPINE1	IL1B,LDL,STAT3,TNF
STAT3	transcription regulator	2.92E-04	AKT1,CDKN1A,DNMT3B,EGR2,FOS,HAMP,HMOX1,IKBKE,MCL1,MUC1,NR4A2,SOCS3,TNFRSF1B,XAF1
HSF1	transcription regulator	3.56E-04	CFLAR,COL18A1,HMOX1,IL7R,JARID2,MCL1,MUM1,NCOR2,RAD51B,RARRES3,SHC1,SPR,XAF1
PAX5	transcription regulator	3.99E-04	CD19,FCER2,PRDM1
SMAD4	transcription regulator	8.09E-04	AIM2,BBC3,CDC42EP3,CDKN1A,CYB561,DAXX,INPP5D,ITGA6,PDGFRB,RNF220,SERPINE1
IL1A	cytokine	8.09E-04	ADORA2A,ADORA2B,CDKN1A,IL1A,IL1B,MED1,NFKBIA,PLAU,SERPINA1,SERPINE1,ZC3H12A	IFNG,IL1A,IL6,SPI1,STAT3
IL6	cytokine	8.84E-04	ABCA1,ABCC3,CD82,CDKN1A,FOS,HAMP,IL6R,MCL1,NFKBIA,PLAU,SERPINA1,SRC,TNFRSF10B	IL6,STAT3
KLF1	transcription regulator	9.62E-04	BCAM,CD44,CDKN1A
ERK	group	1.01E-03	BCAR3,DPYSL2,DUSP1,ETS1,FOS,ITGB2,MAP4K4,MCL1,PRDM1,SERPINE1,TGFA	ERK,STAT3,TNF
CLDN7	other	1.12E-03	APLP2,ASAP1,C1S,CD68,LGALS3,LYSMD2,MUC1,NRG1,TRIM31,XXYLT1,ZCCHC14
TNFSF10	cytokine	1.16E-03	CFLAR,FOS,IL1RN,NFKBIA,TNFRSF10B
ESR1	ligand-dependent nuclear receptor	1.41E-03	ABCC5,CDKN1A,CELSR2,CTSB,CYP1B1,FAS,FOS,HAMP,IGF1R,IL1A,ITGA6,NOTCH3,SCARB1,SERPINE1,SHANK3,SLC7A5,SMAD6,TGFA,TNFAIP6
IgG	complex	1.65E-03	CALR,CCND2,CD9,CDKN1A,DUSP1,IL1B,IL1RN,LGALS3,PEA15,PHLDA2,PPP1R15A,ST14,TACSTD2	IgG,STAT3,TNF
IL10	cytokine	1.71E-03	CCL16,CD44,CD68,CFLAR,IL1B,IL1RN,LAMP3,MUC1,SOCS3,TNFRSF1B	IFNG,IL10,IL1B,SPI1,STAT3,TNF
HIF1A	transcription regulator	1.71E-03	CARS,CDKN1A,ERGIC1,ETS1,FHL3,FOS,HAMP,ITGB2,ITPR1,KDM4B,MCL1,MUC1,PLAC8,PRKCA,SERPINE1
ATF6	transcription regulator	1.86E-03	FOS,MCL1,TNFRSF10B
PTPRR	phosphatase	1.86E-03	DNMT3A,DNMT3B,FOS
Lh	complex	1.95E-03	ACP5,ACTN1,CFLAR,COL18A1,DUSP1,FKBP5,GRK5,ITPR1,MAP4K4,PDXK,PIK3CD,PPP2R5C,PPP3R1,PTPRE,RAB1A,RGS12,RGS16,TK1,TRIB1,UPP1
SELPLG	other	1.98E-03	APOL3/APOL4,CDKN1A,CYP1B1,FOS,GNA13,IL1B
Rbp	group	2.21E-03	PPARG,SOCS3
PRDM16	transcription regulator	2.21E-03	CDKN1A,SERPINE1
P-TEFb	complex	2.21E-03	BBC3,CDKN1A
BAG6	enzyme	2.21E-03	BBC3,CDKN1A
U2AF2	other	2.21E-03	BBC3,CDKN1A
NELFA	other	2.21E-03	CDKN1A,CYP1B1
ZFYVE16	transporter	2.21E-03	CDKN1A,SERPINE1	SMAD4,ZFYVE16
SPI1	transcription regulator	2.37E-03	C1QC,CCND2,CD68,CDKN1A,IL1B,IL1RN,PTPN6
JAG2	growth factor	2.38E-03	BCL6,CCL24,CCR1,IL1A,IL1B,IL1RN
CSF1	cytokine	2.45E-03	ACP5,CDKN1A,FAS,IL1B,TNFRSF1B
SPHK1	kinase	2.46E-03	CCL22,CDKN1A,IL1B,SERPINE1
TCR	complex	2.62E-03	AIM2,APOD,BSG,CD38,CD6,CFLAR,CTSB,FOS,IL7R,LAMP1,MAP3K8,N4BP1,NFKBIA,PIK3CD,STAT5A
TXN	enzyme	3.06E-03	CD38,CPT1B,CYP1B1,IL1B,NFKBIA
RB1CC1	other	3.14E-03	CDKN1A,SERPINE1,SKI
IL6R	transmembrane receptor	3.14E-03	ABCC3,CDKN1A,MCL1	IL6,IL6R,STAT3
ELK1	transcription regulator	3.14E-03	CDKN1A,MCL1,PRKCA
KRAS	enzyme	3.16E-03	CDKN1A,DUSP5,IL1B,LAMP1,NT5E,TNFRSF10B,UPP1
ERK1/2	group	3.25E-03	CCL22,CD44,FKBP5,FOS,IGF1R,IL1A,IL1B,MAP2K2,MKNK1,PTPRE,TNFRSF10B
IL12B	cytokine	3.32E-03	DUSP5,ERN1,INPP5D,MAP3K8
MAP2K1	kinase	3.36E-03	CAPN3,CDKN1A,DUSP1,DUSP5,FOS,LGALS3
Gm-csf	group	3.94E-03	CCND2,IL1B,LAMP3,MCL1,SOCS3,TRIB2	Gm-csf,IL1B,STAT3
BCR (complex)	complex	3.94E-03	BCL6,CCND2,CD44,CXCR5,FCER2,FOS,PRDM1,ZBTB16	BCR (complex),STAT3,TNF
EGF	growth factor	4.13E-03	DUSP1,DUSP5,FOS,MCL1,PPARG,S100A10,SERPINE1
mir-1	microRNA	4.36E-03	ADPGK,ANXA2,CAP1,PICALM
PI3K (complex)	complex	4.38E-03	CDKN1A,ETS1,IGF1R,IL1B,LASP1,MCL1,NOTCH1,NR4A2,PRDM1	ELK1,HIF1A,P38 MAPK,PI3K (complex),STAT3,TP53
CSF2	cytokine	4.56E-03	ACP5,ATXN1,CCR1,CD38,CDKN1A,EGR2,FLT1,IL1B,MKNK1,UPP1
CD40LG	cytokine	4.56E-03	BCL6,CFLAR,FAS,IL1A,IL1B,IL21R,LAMP3,MCL1,NFKBIA,RUNX3	CD40LG,STAT3,TNF
KMT2D	transcription regulator	4.56E-03	FABP3,NT5E,SCARB1,SMAD6,VTN
RUVBL1	transcription regulator	4.60E-03	CARS,CCND2,ERGIC1,ETS1,KDM4B,PLAC8
ANXA1	other	4.85E-03	ITGB1BP1,ITGB2,PLAU
SPDEF	transcription regulator	4.93E-03	CYFIP1,ITGA6,LASP1,PLAU,PRKCA,SERPINE1,SMAD1,TNC
NUPR1	transcription regulator	5.33E-03	ABCC5,AGRN,ALOXE3,CD63,CD68,DAGLA,DNMT3B,DUSP5,ETS1,ETV6,GABBR1,GPSM2,HIVEP3,IGF1R,IL6R,KIFC1,LEPRE1,LHFPL2,MGLL,MSANTD3,MYH10,PEA15,PHF15,PPP1R15A,PXDC1,RAB17,SERPINE1,SHROOM3,SLC6A6,SNHG17,ST3GAL2,TOLLIP,TP53BP2,TRERF1,TRIB1,UPP1
CD3	complex	5.34E-03	BCL6,CCL22,CCND2,EGR2,ETS1,FAS,IL21R,NFKBIA,PDE4A,RORC,SHC1
ATM	kinase	5.49E-03	CDKN1A,CFLAR,DUSP1,IGF1R,TNFRSF10B
SPP1	cytokine	5.60E-03	CD44,IL1A,PLAU,PPARG	SPP1,STAT3,TNF
mir-155	microRNA	5.60E-03	FCER2,IL1B,INPP5D,SERPINE1
TP53	transcription regulator	5.86E-03	AKT1,ARHGEF2,BBC3,BTG2,CARS,CDKN1A,COL18A1,DAPK3,DUSP5,FAS,FOS,FYN,GNA13,GNL3,HMOX1,IGF1R,IL1A,LGALS3,MAD1L1,MAP2K2,MAP3K8,MCL1,NFKBIA,NOTCH1,PTPN6,SERPINE1,SMAD6,SMURF1,SRC,ST14,TDP2,TGFA,TNFRSF10B,TNFRSF1B,TP53BP2,TP73	IL6,STAT3,TP53
TFIIA	complex	6.41E-03	CCND2,FOS
NAA30	other	6.41E-03	FAS,TNFRSF10B
CACNA1C	ion channel	6.41E-03	ANXA2,S100A10
ZFP36	transcription regulator	6.41E-03	CDKN1A,FOS
CALCR	G-protein coupled receptor	6.41E-03	CDKN1A,FOS
EIF2S1	translation regulator	6.41E-03	CFLAR,MCL1
ITIH1	other	6.41E-03	ITIH1,TNFAIP6
ERBB2IP	other	6.41E-03	CDKN1A,SERPINE1
PPP5C	phosphatase	6.41E-03	CDKN1A,DUSP1
CASP8AP2	transcription regulator	6.41E-03	CFLAR,MCL1
ADORA2A	G-protein coupled receptor	7.02E-03	FOS,HMOX1,NFKBIA
C5	cytokine	7.02E-03	C5AR2,IL1B,SERPINE1
BCL6	transcription regulator	7.57E-03	BCL6,CCND2,CD19,CD44,FCER2,PRDM1,SERPINE1
IL3	cytokine	7.71E-03	CSF1R,FOS,IL1B,LAMP3,MCL1
MAPK1	kinase	8.48E-03	BCL11A,C1S,CDKN1A,CFB,COL7A1,CRYL1,CSGALNACT2,CTSB,DSE,DUSP1,EHD1,ITPR2,LAMP3,NT5E,UBE2L6
SMARCA4	transcription regulator	8.96E-03	ABCA1,ABHD2,CCR1,CD44,CDKN1A,CTSB,FOS,GPR183,LGALS3,MUC1,MYLK,PTPN7,S100A2,SPOCD1,TACSTD2
miR-155-5p (miRNAs w/seed UAAUGCU)	mature microRNA	9.04E-03	FCER2,IL1A,IL1B,INPP5D,SERPINE1
TBP	transcription regulator	9.04E-03	CDKN1A,EIF4E,FOS,HOXA9,NFKBIA
Mek	group	9.10E-03	DDR1,ETS1,GNL3,HRH1,ITGA6,MCL1,NOP58,PDGFRB,SERPINE1
PTGS2	enzyme	9.41E-03	ANXA2,CD44,FLT1,IL1B,ITGA6,MCL1,MSR1
miR-100-5p (and other miRNAs w/seed ACCCGUA)	mature microRNA	9.68E-03	EGR2,IGF1R,RPTOR
TNFSF11	cytokine	9.68E-03	CSF1R,FOS,NFKBIA
IL2	cytokine	9.92E-03	CD44,CD59,CDKN1A,ETS1,IL1B,IL7R,PRDM1,RFTN1	IL2,STAT3,TNF
NFkB (complex)	complex	1.02E-02	CCL22,CD44,CDKN1A,CFLAR,DAXX,FAS,HMOX1,IL1B,LSP1,MCL1,NFKBIA,PLAU,RFTN1,SLC2A5,SOCS3,STAT5A,TNFRSF10B
IL18	cytokine	1.04E-02	BSG,CFLAR,FAS,IL1A,IL1B,INPP5D,NCR1
CHUK	kinase	1.07E-02	NFKBIA,NOTCH1,NUMB,TK1
EP300	transcription regulator	1.16E-02	BBC3,CDKN1A,CFLAR,ITGB2,PCYT1A,SMAD6,TNFRSF10B
miR-483-3p (miRNAs w/seed CACUCCU)	mature microRNA	1.17E-02	ADIPOR2,BBC3,FAM213A,GPSM2,GTF2E1,PGAM1
COL18A1	other	1.19E-02	ANTXR1,ETS1,FOS,ITGB2,MCL1,PLAU,SERPINE1,VWF
PRKCD	kinase	1.21E-02	CDKN1A,HRH1,IL1B,NFKBIA,SERPINE1
FAS	transmembrane receptor	1.21E-02	FAS,NFKBIA,PLAU,PPP1R15A,SHC1
TGM2	enzyme	1.23E-02	AMICA1,BCL6,BTG2,CCL22,CCL24,CFLAR,CXCR5,DCSTAMP,EHD1,IL1B,ITGA6,KIAA0513,LSP1,PDGFRB,PLEKHO2,RARRES3,XAF1
PADI4	enzyme	1.24E-02	BBC3,CDKN1A
BCAS2	other	1.24E-02	BBC3,CDKN1A
RASSF3	other	1.24E-02	BBC3,CDKN1A
Gcn5l	group	1.24E-02	BBC3,CDKN1A
RPSA	translation regulator	1.24E-02	DUSP1,ITGA6
PYCARD	transcription regulator	1.24E-02	CDKN1A,IL1B
STK4	kinase	1.24E-02	FAS,IL7R
FABP4	transporter	1.24E-02	ABCA1,MSR1
CD163	transmembrane receptor	1.24E-02	HMOX1,IL1B
Hsp27	group	1.28E-02	CDKN1A,CSF1R,FOS,IL6R
IRF4	transcription regulator	1.28E-02	BCL6,FCER2,INPP5D,PRDM1
LPL	enzyme	1.28E-02	IL1B,MSR1,SCARB1
PLAUR	transmembrane receptor	1.28E-02	CTSB,ITGA6,PLAU
LNX2	other	1.28E-02	LFNG,NOTCH1,NUMB
TP63	transcription regulator	1.38E-02	BBC3,CCND2,CD82,CDKN1A,FAS,HMGA2,IGFBP6,IL1B,PIK3CA,PLAU,TNC,TNFRSF10B
IL8	cytokine	1.39E-02	CFLAR,COL18A1,IL1B,ITGB2,TNFRSF10B
EPAS1	transcription regulator	1.40E-02	BBC3,FOS,HAMP,ITPR1,KDM4B,PRKCA,SERPINE1
ERG	transcription regulator	1.47E-02	ARHGEF2,CD59,COLGALT1,ETS1,FLT1,FMNL2,FYN,HPCAL1,NRG1,NUMB,RAB7A,RAPGEF1
RELA	transcription regulator	1.47E-02	BBC3,BTG2,CD44,IL1A,IL1B,IL1RN,INPP5D,NFKBIA,PPARG,PTPN6,SLC2A5,STAT5A
Histone h3	group	0.0147	CCND2,CDKN1A,CFLAR,HOXA9,IGF1R,IL1A,IL1B,NFKBIA,RCAN1,RPS9,SBF1,TP53BP2,WDR1
IL33	cytokine	1.53E-02	ABCA1,IL1B,MSR1,SCARB1
SRF	transcription regulator	1.57E-02	CALD1,CAP1,CDKN1A,DUSP5,EGR2,FOS,MCL1,MGST1,NR4A2
ESR2	ligand-dependent nuclear receptor	1.59E-02	CDKN1A,FOS,IGF1R,SCARB1,TGFA
NFE2L2	transcription regulator	1.65E-02	ABCC3,HMOX1,IL1RN
PF4	cytokine	1.65E-02	CCL22,IL1A,IL1B
PPARG	ligand-dependent nuclear receptor	1.80E-02	CDKN1A,GPT,IGFBP6,IL1B,SCARB1,SERPINE1
KDM3A	transcription regulator	2.01E-02	HMOX1,SERPINE1
HLA-G	other	2.01E-02	FAS,LILRB1
KLRD1	transmembrane receptor	2.01E-02	NCR1,NCR3
SKI	transcription regulator	2.01E-02	CDKN1A,SERPINE1
NRIP1	transcription regulator	2.01E-02	CDKN1A,SMAD6
IL17A	cytokine	2.03E-02	CCL22,CD68,GUSB,IL1B,IL1RN
LGALS3	other	2.03E-02	CDKN1A,ENPP2,ITGA6,MGST1,MUC1
CSF3	cytokine	2.08E-02	FOS,PRKCA,SOCS3
APOA1	transporter	2.08E-02	ABCA1,IL1B,PCYT1A
PTHLH	other	2.08E-02	ITGA6,PLAU,SERPINE1
SMARCB1	transcription regulator	2.10E-02	CD44,CDKN1A,EIF4E,PPARG
SREBF1	transcription regulator	2.20E-02	AK4,CDKN1A,HMOX1,LGALS3,PTGIR,SORBS3
IL5	cytokine	2.42E-02	ACP5,ATXN1,CCR1,EGR2,MKNK1,UPP1
PRKCA	kinase	2.42E-02	BCL11A,CTSB,ETS1,PHLDA2,PTPRN2,SERPINE1
REL	transcription regulator	2.43E-02	BBC3,CDKN1A,FCER2,NFKBIA
ERN1	kinase	2.55E-02	CYP1B1,ETS1,MCL1,ST14,TNFRSF10B
PHF1	transcription regulator	2.55E-02	BBC3,CDKN1A,HOXA9
EPO	cytokine	2.55E-02	MCL1,PRKCA,SOCS3
KITLG	growth factor	2.79E-02	CDKN1A,FOS,PRKCA,TAL1
DICER1	enzyme	2.89E-02	AKT1,ANPEP,COL18A1,PLAU,RFTN1,SERPINA1
ADCY	group	2.92E-02	CDKN1A,CYP1B1
S100A10	other	2.92E-02	ANXA2,S100A10
SERPINB2	other	2.92E-02	CASP7,TP73
SH3KBP1	other	2.92E-02	CCND2,PRDM1
FBXW7	transcription regulator	2.92E-02	NOTCH1,SERPINE1
UGCG	enzyme	2.92E-02	BBC3,CDKN1A
TAF6	transcription regulator	2.92E-02	CDKN1A,HOXA9
ABL1	kinase	2.92E-02	CDKN1A,FAS
ID2	transcription regulator	2.92E-02	CD19,CDKN1A
AR	ligand-dependent nuclear receptor	3.06E-02	CDKN1A,CFLAR,CUX1,FKBP5,IGF1R,ITGA6,MRAS,MUC1,SERPINE1
HNF1A	transcription regulator	3.06E-02	ANPEP,BCL6,C1S,HGFAC,HNMT,SERPINA1,SGK2,SLC22A11,SRC,VTN
Ifn gamma	complex	3.08E-02	IRF8,SOCS3,XAF1
FOXO4	transcription regulator	3.08E-02	BCL6,CDC42EP3,CDKN1A
ETS1	transcription regulator	3.23E-02	BCL11A,MCL1,PHLDA2,PLAU,PTPRN2,TDP2,TGFA
FOXO3	transcription regulator	3.47E-02	BBC3,CCND2,CDC42EP3,CDKN1A,NFKBIA
MMP2	peptidase	3.59E-02	CD44,CDKN1A,IL1RN,TYK2
IL4	cytokine	3.65E-02	ACP5,FCER2,FLT3LG,GPX4,IL1B,MUC1,PPARG,PRDM1,TIMP2
LEP	growth factor	3.66E-02	CD63,IL1RN,SOCS3
SRC	kinase	3.66E-02	AKT1,IGF1R,PLAU
SMARCA2	transcription regulator	3.66E-02	CD44,HOXA9,MYLK
FOXA1	transcription regulator	3.72E-02	CD58,COL18A1,DSE,NRIP1,RORC,S100A2
IL27	cytokine	3.82E-02	FOS,IL1A,IL1B,RORC,SOCS3
Smad	complex	3.96E-02	CDKN1A,SERPINE1
WWTR1	transcription regulator	3.96E-02	CD44,SERPINE1
SOD2	enzyme	3.96E-02	CDKN1A,YWHAZ
OSMR	transmembrane receptor	3.96E-02	IL6R,SERPINA1
LILRB4	other	3.96E-02	IL1A,IL1B
mir-181	microRNA	3.96E-02	IRF8,MCL1
NOTCH3	transcription regulator	3.96E-02	CDKN1A,MSR1
YBX1	transcription regulator	3.96E-02	MKNK1,PIK3CA
TIMP1	other	3.96E-02	CD38,FCER2
IL37	cytokine	3.96E-02	IL1A,IL1B
Igm	complex	4.04E-02	CD44,CDKN1A,CFLAR,DAXX
IL12 (complex)	complex	4.19E-02	CD44,FOS,ITGB2,NCR1,PLAU
GFI1	transcription regulator	4.30E-02	CDKN1A,IL6R,SERPINA1
CEBPA	transcription regulator	4.42E-02	ANPEP,BTG2,CCND2,CSF1R,HMOX1,IL1RN,MPO,RIN1,TRIB1,ZBTB48
XBP1	transcription regulator	4.52E-02	APBB2,EDEM1,ETS1,PHLDA2
ELAVL1	other	4.68E-02	ANXA11,CALM1 (includes others),CDKN1A,DUSP1,HMOX1,RPL13
PRR5	other	4.70E-02	PDGFRB
Mmp	group	4.70E-02	FAS
Ca2 ATPase	group	4.70E-02	TP73
Ras homolog	group	4.70E-02	ABCA1
ITPR	group	4.70E-02	CYP1B1
tyrosine kinase	group	4.70E-02	CD44
TFIIH	complex	4.70E-02	CDKN1A
IRAK1/4	group	4.70E-02	IL1B
cAMP-Gef	group	4.70E-02	CYP1B1
JUN/JUNB/JUND	group	4.70E-02	HMOX1
DNAJ	group	4.70E-02	ENPP2
ASB2	transcription regulator	4.70E-02	HOXA9
CDC42BPB	kinase	4.70E-02	CTSB
ZSCAN1	other	4.70E-02	PRKCA
FKBPL	other	4.70E-02	CDKN1A
ZBTB7C	other	4.70E-02	CDKN1A
TADA2B	other	4.70E-02	CD19
LEO1	other	4.70E-02	HOXA9
TMPRSS6	peptidase	4.70E-02	HAMP
HLA-DR	complex	4.70E-02	IL1B
HOOK3	other	4.70E-02	MSR1
RNF126	other	4.70E-02	CDKN1A
HFE2	other	4.70E-02	HAMP
KIAA0101	other	4.70E-02	CDKN1A
FOXG1	transcription regulator	4.70E-02	CDKN1A
PRPF19	enzyme	4.70E-02	CDKN1A
CCDC8	other	4.70E-02	BBC3
WNT16	other	4.70E-02	CDKN1A
G protein	complex	4.70E-02	CYP1B1
Sapk	group	4.70E-02	FOS
AURK	group	4.70E-02	CDKN1A
STX12	other	4.70E-02	ABCA1
RNF144B	enzyme	4.70E-02	TP73
ITGB5	other	4.70E-02	VTN
SETDB1	enzyme	4.70E-02	TP53BP2
TCF21	transcription regulator	4.70E-02	CDKN1A
HDAC5	transcription regulator	4.70E-02	CDKN1A
UPF3B	transporter	4.70E-02	UPF1
SRRM1	other	4.70E-02	CD44
PAK4	kinase	4.70E-02	CTSB
TNFRSF8	transmembrane receptor	4.70E-02	CDKN1A
SLC2A4	transporter	4.70E-02	MCL1
PSMC5	transcription regulator	4.70E-02	CCND2
RASSF5	other	4.70E-02	CDKN1A
MYF6	transcription regulator	4.70E-02	MLC1
ANXA5	other	4.70E-02	CDKN1A
SCNN1G	ion channel	4.70E-02	SCNN1A
LIPA	enzyme	4.70E-02	ABCA1
PMAIP1	other	4.70E-02	MCL1
ABCC2	transporter	4.70E-02	ABCC3
IL22RA2	transmembrane receptor	4.70E-02	SOCS3
SLC20A1	transporter	4.70E-02	AKT1
miR-193a-5p (and other miRNAs w/seed GGGUCUU)	mature microRNA	4.70E-02	TP73
miR-33-5p (and other miRNAs w/seed UGCAUUG)	mature microRNA	4.70E-02	ABCA1
AMBP	transporter	4.70E-02	PLAU
SALL2	transcription regulator	4.70E-02	CDKN1A
ZBTB5	other	4.70E-02	CDKN1A
DHX8	enzyme	4.70E-02	CDKN1A
SNTB1	other	4.70E-02	ABCA1
KAT7	enzyme	4.70E-02	CDKN1A
ZKSCAN3	transcription regulator	4.70E-02	CCND2
APOA2	transporter	4.70E-02	ABCA1
CELF1	translation regulator	4.70E-02	CDKN1A
NTN1	other	4.70E-02	CTSB
RNGTT	phosphatase	4.70E-02	SCARB1
LUM	other	4.70E-02	CDKN1A
P2RY1	G-protein coupled receptor	4.70E-02	FOS
SLC25A5	transporter	4.70E-02	TNFRSF10B
ING4	transcription regulator	4.70E-02	CDKN1A
FHIT	enzyme	4.70E-02	CDKN1A
IAPP	other	4.70E-02	FOS
DNASE1L3	enzyme	4.70E-02	CDKN1A
TUBB3	other	4.70E-02	ANXA5
PSMC4	peptidase	4.70E-02	CCND2
SNCG	other	4.70E-02	IGF1R
CITED1	transcription regulator	4.70E-02	TGFA
TSG101	transcription regulator	4.70E-02	CDKN1A
CUL1	enzyme	4.70E-02	CCND2
PSMA2	peptidase	4.70E-02	CCND2
NLRP3	other	4.70E-02	IL1B
DMTF1	transcription regulator	4.70E-02	ANPEP
COMP	other	4.70E-02	LGALS3
THOC1	transcription regulator	4.70E-02	CALR
RSL1D1	other	4.70E-02	PLAU
ICAM3	transmembrane receptor	4.70E-02	PPARG
RAMP3	transporter	4.70E-02	FOS
ARID1A	transcription regulator	4.70E-02	CDKN1A
PATZ1	transcription regulator	4.70E-02	BCL6
AIM2	other	4.70E-02	IL1B
AKAP13	other	4.70E-02	FKBP5
RPS6KA3	kinase	4.70E-02	FOS
PES1	other	4.70E-02	HMOX1
SNW1	transcription regulator	4.70E-02	CDKN1A
PSMD6	enzyme	4.70E-02	CCND2
CNTFR	transmembrane receptor	4.70E-02	IL1A
NEDD4L	enzyme	4.70E-02	SCNN1A
Creb	group	4.99E-02	CDKN1A,CSF1R,CTSB,DUSP1,FOS

## Sheet: iDC vs. mDC
B.
Upstream Regulator	Molecule Type	p-value of overlap	Target molecules in dataset	Mechanistic Network
IL2	cytokine	3.90E-05	CD59,CD86,IL10,PDE4B,RFTN1
TNF	cytokine	2.10E-04	CCR7,CD86,EHF,HIVEP1,IL10,LAMP3,MAFF,RBPMS,RELB,RFTN1
LTF	peptidase	3.46E-04	CD86,IL10
CD5	transmembrane receptor	3.46E-04	IL10,IL23R
CAMP	other	6.00E-04	CCR7,CD86,IL10
IL10	cytokine	8.43E-04	CD86,IL10,LAMP3,PDE4B
Gm-csf	group	9.77E-04	IL10,LAMP3,TRIB2
NFkB (complex)	complex	1.06E-03	CCR7,CD86,EHF,MBL2,RELB,RFTN1
NGF	growth factor	1.22E-03	CCR7,CD86
CTSZ	peptidase	1.22E-03	CD86,IL10
CD40LG	cytokine	1.38E-03	CD86,IL10,LAMP3,TFRC
IFNG	cytokine	1.95E-03	CD86,GNA13,IL10,ISG20,LAMP3,SMURF1,TRIB2
TSLP	cytokine	3.04E-03	CD86,IL10
IL21	cytokine	3.08E-03	CCR7,CD86,IL10
P38 MAPK	group	3.81E-03	CCR7,CD86,IL10,SCNN1A
TLR8	transmembrane receptor	4.49E-03	CCR7,CD86
Iga	complex	5.94E-03	CD86
SCNN1G	ion channel	5.94E-03	SCNN1A
FADD	other	5.94E-03	MAP3K1
NEDD4L	enzyme	5.94E-03	SCNN1A
Hsp27	group	6.19E-03	CD86,IL10
RELA	transcription regulator	0.00659	CCR7,EHF,IL10,RELB
CD28	transmembrane receptor	1.08E-02	IL10,PDE4B,TFRC
IL3	cytokine	1.11E-02	CD86,LAMP3
MEF2	group	1.18E-02	IL10
lipoxygenase	group	1.18E-02	IL10
STAB1	transporter	1.18E-02	IL10
IL23A	cytokine	1.18E-02	IL10
HRH2	G-protein coupled receptor	1.18E-02	IL10
NUBP1	other	1.18E-02	TFRC
FTL	enzyme	1.18E-02	TFRC
SCNN1B	ion channel	1.18E-02	SCNN1A
FTH1	enzyme	1.18E-02	TFRC
SELPLG	other	1.28E-02	GNA13,IL10
STAT5a/b	group	1.45E-02	PDE4B,RFTN1
MAPK1	kinase	1.53E-02	HLA-E,ISG20,LAMP3,SHANK2
TREM1	transmembrane receptor	1.66E-02	CD86,LAMP3,MAFF,MCF2L2
Actin	group	1.77E-02	ABCC1
CACNA1C	ion channel	1.77E-02	S100A10
CD3E	transmembrane receptor	1.77E-02	IL10
MAF	transcription regulator	1.77E-02	IL10
TNFSF9	cytokine	1.77E-02	CCR7
ABCB7	transporter	1.77E-02	TFRC
IREB2	translation regulator	1.77E-02	TFRC
CD3	complex	1.95E-02	IL10,PDE4B,TFRC
IL4	cytokine	1.95E-02	CD86,IL10,PDE4B
IL27	cytokine	2.35E-02	CD86,IL10
NFAT (complex)	complex	2.35E-02	CD86
HSPB1	other	2.35E-02	IL10
IL2RA	transmembrane receptor	2.35E-02	CD86
mir-320	microRNA	2.35E-02	TFRC
BTK	kinase	2.35E-02	CD86
ACO1	enzyme	2.35E-02	TFRC
GNA15	enzyme	2.35E-02	IL10
PGR	ligand-dependent nuclear receptor	2.47E-02	ADARB1,CD59,NDRG1
NR3C1	ligand-dependent nuclear receptor	2.48E-02	ATXN1,BCL2L14,EDN2,PDE4B,RELB,SCNN1A
NUPR1	transcription regulator	2.67E-02	HNRNPA2B1,JOSD1,KIFC1,MYH10,NDRG1,PHF15,RELB
TLR4	transmembrane receptor	2.81E-02	CD86,IL10
Cebp	complex	2.93E-02	IL10
FLNA	other	2.93E-02	SCNN1A
TSC22D3	transcription regulator	2.93E-02	CD86
ALK	kinase	2.93E-02	IL10
ITGAL	transmembrane receptor	2.93E-02	CD86
FPR2	G-protein coupled receptor	2.93E-02	IL10
TGFB3	growth factor	2.93E-02	CD59
HLA-DQ	complex	3.51E-02	IL10
NR3C2	ligand-dependent nuclear receptor	3.51E-02	SCNN1A
TLR2	transmembrane receptor	3.56E-02	CD86,IL10
TLR7	transmembrane receptor	3.96E-02	CCR7,CD86
ICAM1	transmembrane receptor	4.08E-02	CD86
CD274	enzyme	4.08E-02	IL10
IL6R	transmembrane receptor	4.08E-02	ABCC1
HFE	transmembrane receptor	4.08E-02	TFRC
FASN	enzyme	4.08E-02	IL10
ADRB2	G-protein coupled receptor	4.08E-02	IL10
BCR (complex)	complex	4.23E-02	CCR7,CD86
CTNNB1	transcription regulator	4.49E-02	IL10,KIFC1,PDE4B
ELF3	transcription regulator	4.65E-02	EHF
CLEC7A	transmembrane receptor	4.65E-02	IL10
CD4	transmembrane receptor	4.65E-02	IL10
PTGER2	G-protein coupled receptor	4.65E-02	CCR7
PDCD1	phosphatase	4.65E-02	IL10
RPS6KB1	kinase	4.65E-02	IL10
BRD7	transcription regulator	4.65E-02	NDRG1
ZAP70	kinase	4.65E-02	CCR7
IFNL1	cytokine	4.95E-02	IL10,ISG20
