# Supplementary material for: DNA methylation dynamics during ex vivo differentiation and maturation of human dendritic cells
Source: Epigenetics Chromatin. 2014 Aug 20;7:21. doi: 10.1186/1756-8935-7-21 (PMC4144987; doi:10.1186/1756-8935-7-21)
Supplement: Additional file 10 — Primers for bisulfite pyrosequencing and the CpG sites interrogated. [file 1756-8935-7-21-S10.xlsx]

## Sheet: Sheet1
Additional file 10. Primers for bisulfite pyrosequencing and the CpG sites interrogated.
IllunimaID	GeneID	Primer	Sequence (5’->3’)	Chromosomal Coordinatesb
				Chr	CG1	CG2
cg17248487	AHRR	F	TTGTTTTGATTATTGGAGGGTGT	5	399887
		R	AAAATAAAAAACTAACTAAAACCCC
		NF	TAAGGTTTAGAGAGGTGAATTAAT
		NRa	AAACCCTAAAAAAACAAACAAATA
		S	TTGTAGTGGGGGTTAGGAGGGATTG
cg15912732	AKT1	F	GGGGTTTATGTTAGGTATGGGTT	14	105255309	105255343
		R	ACCACCTAAACTCCCTCAAACTAAT
		NF	GGGTAGGGTATGGTAAGGATTTAGA
		NRa	AAACTATAACCCAACAAACCAAAAC
		S1	TAGGTTGTTTATATATTTAGG
		S2	TTTTAGGTAGTTTTTTT
cg16047279	CCR7	F	GATTGGATTTTGTTGTAATAGAGTTTTTTA	17	38717268
		R	ACAAAAACACAATTCTTACTCCTCAA
		NF	TTTTTTAGTTTTTGAGTTTAAGTTTA
		NRa	AATTTCTCATTTCTCCCTAACAATC
		S	GTTATTTTAGAGAAAGTT
cg07440264	CD59	F	GGAAGGGTGAGTTATTTATTTTTTTTAA	11	33744977
		R	CCCATCTCCAAACTTAACTCACTAA
		NF	AGAGTTTTTTGGGGAATTGATAATT
		NRa	AATATCAAACCCTACCCTTTTCCTA
		S	GTTATTTGTTATTTAGGAATTTGTTG
cg09644952	CD86	F	TAGTTTTTAAGAGATTAGGGAGGTA	3	121796071
		R	TCATAAACAAAAATAAAAAAAATATATAAA
		NF	ATGTTTAGAGGGTGTTGTTTTTTTT
		NRa	CCCAATAAATTTCTCCAAACCTAATA
		S	GGAGGTATGTATTTGGG
cg11656478	CYP1B1	F	TTTTTAGAAATAATTAAGATGTAGTATGTA	2	38297703	38297759
		R	AACCAAAAAAACTTACCAATAAAAAAC
		NF	TTGGGTTTTTTAAGTTTTTGATTTAAA
		NRa	TCCAATTCCTCTTTTATACTACTTCTCA
		S1	GTATAGTTTATTATTTATGAAG
		S2	ATTTTATTTGATGGATAGTTGATTTATG
cg26553763	DNMT3B	F	TTGGGAGTTGTAGGGGTTTAAG	20	31352849
		R	AAAAAAAACACACAACCTCATACCT
		NF	GTGGGGTTTGTGATTTAGAGG
		NRa	TCACATTTAACTAAAACTAAAAAAAAC
		S	ATTTTTTTTTTTAGATTAGTTTTTATG
cg05718255	HMOX1	F	TGGTAGTTGTTTTAAATTTTTAAAAGTT	22	35790141
		R	AAAAAATCAATTCCCCAAAAATAAC
		NF	TTTGAGTTTTAAGTATTTTTGTTGATA
		NRa	AAAATTAAACCAAAACCACAATACC
		S	TTGTTGTTTTTATAGTAGGGTTGG
cg14789529	IL10	F	TTTTAAGTAGTTGGGATTATAGGTG	1	206941354	206941464
		R	TCCCTCTAATTTATCTTATCTCTAAACTTA
		NF	TGATTAGGTTGGTTAGGAATTTTTG
		NRa	AAAAAACCAAAAAACCCCTTTAATA
		S1	TTTTAAAGTGTTGGGATTATAG
		S2	GGGAATGAGGTTAGG
cg07842386	IL23	F	TTTAATAAAGTTGGAAAATTAAAAA	1	67632016
		R	TTTCACTTCTAAAATCAATAAAAAT
		NF	TGTTTTGTTTTTTGGATGAGATTATT
		NRa	TCAACAAAACCCTAACCTACATTAC
		S	AGTAATTTGGATTTTTTTAAATAG
cg22699620	ITGB2	F	TGAAGGTTAATTGATTAGAGAGTAGGG	21	46348594	46348657
		R	AAACTACCCACAAACATCCAAAATA
		NF	TTTAATTGAGGTTTTGTTTTGGATT
		NRa	ACCCACACTTTTCTTAAAAACACAT
		S1	TTTAATTGAGGTTTTGTTTTGGATT
		S2	GTTTAATTTATGGTTTTTGTTTA
cg24058805	PDE4B	F	TTATGATGTAAATGGTATAGTGGTAGAG	1	66777579
		R	TTATAAATCCCTAATAAAAAATAAAAAACA
		NF	GAGTGGAGATAGAGGGTGTTTTAAT
		NRa	TTTCTCTAAAAATTCCCAAACCTATAC
		S	GAAAGTTAGGGTTGATTTTTG
cg07533239	PLEKHG6	F	AATTAAGTAGAGGGGTGTGGAAGTTA	12	6422131
		R	AAAAACTAAAACCACAACCACACA
		NF	ATAGTTTTGTTTGTGGTTGGGATAT
		NRa	ACAAACCTAATCACATTCCTTCATT
		S	GGTTGGGATATTTTTTGTTTTAATG
cg07676920	PPARG	F	TTTTTTTATAGTTATTAGGTTTGGG	3	12447525
		R	TTATACTATCTAAAAACACTTCCTAC
		NF	TGTATGATTTATATATAAAGTTTTTTT
		NRa	ATATTAACAACCAACAATTAAACAATATTC
		S	TGTATGATTTATATATAAAGTTTTTTT
cg23410129	SRC	F	GAGTTTTTTTTATGTGTTAGGTGTT	20	36011999	36012050
		R	AAACTCAAATCCTACCACTACACTC
		NF	TTAGGAGGGAGGGAAATAGTGAT
		NRa	AACAAAAACACCAACCTTTTTAAAA
		S1	GTTAGGGTTTTTGATTATGAG
		S2	AGGGATGGATGTTATTTT
a5’ biotinylated; bChromosomal coordinates are based on the UCSC Genome Browser Human February 2009 Assembly (hg19).
