# Supplementary material for: DNA methylation dynamics during ex vivo differentiation and maturation of human dendritic cells
Source: Epigenetics Chromatin. 2014 Aug 20;7:21. doi: 10.1186/1756-8935-7-21 (PMC4144987; doi:10.1186/1756-8935-7-21)
Supplement: Additional file 11 — Primers for qPCR. [file 1756-8935-7-21-S11.xlsx]

## Sheet: Sheet1
Supplementary table 7. Primers for qPCR.
GeneID	Primer	Sequence (5’->3’)
NANOG	F	GGTTTGAAGGATGTTGATAAT
	R	ACTCCTTCCAATACTACATCTAATC
RPTN	F	TGTGTTTAGGATTTTATAAGGGAATTATAA
	R	ATTCTTTACTTTCTTCTCTACCCACCTA
	NF	TGAATTTTAGGGATAGGATATGTTAAGT
	NRa	TCCTTTCAAAAACAACATAAAACTC
	S	TGTGGAGTTTTTATGGTTGGGTTTG
SPRR2A	F	GTAATTTGTTAATGTGTTAGGAGGA
	R	AAAATCTAAAATTTTATAAAAAAAA
	NF	AAGGGGAGATTTAATAAAGGTTTGA
	NRa	AACAAAATCATCAAATAACACAATAC
	S	ATTTATTTTTGAGTTTGTAGGTATTG
KRT5	F	GGGGATTTTATGTAATTTTTTAAAAA
	R	TTCCATTACCTTAACCCTAAAAAAAA
	NF	AAATTTTGAGATTTATGGGTTATAG
	NRa	CTAATAAAATTAAAAACTCCTACAAATATA
	S1	AAATTTTGAGATTTATGGGTTATAG
	S2	GTTTTATTTTATTAGGGAAGAAATGAG
ARG2	F	TTGTTTTTTAAAATAGTTTGTATATATTGT
	R	ATCTCCTCCAAAAAAAACTAAAACC
	NF	TTTTTTAAAAGAATTATTTTATATTGAAGA
	NRa	AATCTCTTAAAACAAAACCTACAAAC
	S1	TTTTTTAAAAGAATTATTTTATATTGAAGA
	S2	TGGAGATATTTTTGTAGTTTATTTG
ANO3	F	GGTTGTATTTTGTTTGTGTAATAGAG
	R	CAACACATATCAAAAATTCCTACTA
	NF	AATTTTTTAGTTTTTATAGGTTGAT
	NRa	ACCAAATAACTTTACCAAAATCTTTATC
	S	AATTTTTTAGTTTTTATAGGTTGAT

## Sheet: Sheet2
GADPH, 5'-GGGGAAGGTGAAGGTCGGAGTCA-3' and 5'-AGCCTTGACGGTGCCATGGAAT-3';
Tet1, 5'-CCCGGGCTCAAAGTTGTG-3' and 5'-GCAGGAAACAGAGTCATTGGTCCT-3';
Tet2, 5'-GAAAGGAGACCCGACTGCAACTG-3' and 5'-GCAGCTCAGTCCCTTACTGCTC-3';
Tet3, 5'-CAGTGGCTTCTTGGAGTCACCTC-3' and 5'-GGATGGCTTTCCCCTTCTCTCC-3';
Dnmt1, 5'-TTTGTATGTTGGCCAAAGCCCGAG-3' and 5'-TTCATGTCAGCCAAGGCCACAAAC-3';
Dnmt3A, 5'-GACTCCATCACGGTGGGCATGG-3' and 5'-TGTCCCTCTTGTCACTAACGCC-3';
Dnmt3B, 5'-GAGTCCATTGCTGTTGGAACCG-3' and 5'-ATGTCCCTCTTGTCGCCAACCT-3';
Supplementary table 6. Primers for bisulfite pyrosequencing and the CpG sites interrogated.

## Sheet: Sheet3
Additional file 11. Primers for qPCR.
Primer	Sequence
TET1_F	5'-CCCGGGCTCAAAGTTGTG-3'
TET1_R	5'-GCAGGAAACAGAGTCATTGGTCCT-3'
TET2_F	5'-GAAAGGAGACCCGACTGCAACTG-3'
TET2_R	5'-GCAGCTCAGTCCCTTACTGCTC-3'
TET3_F	5'-CAGTGGCTTCTTGGAGTCACCTC-3'
TET3_R	5'-GGATGGCTTTCCCCTTCTCTCC-3'
DNMT1_F	5'-TTTGTATGTTGGCCAAAGCCCGAG-3'
DNMT1_R	5'-TTCATGTCAGCCAAGGCCACAAAC-3'
DNMT3A_F	5'-GACTCCATCACGGTGGGCATGG-3'
DNMT3A_R	5'-TGTCCCTCTTGTCACTAACGCC-3'
DNMT3B_F	5'-GAGTCCATTGCTGTTGGAACCG-3'
DNMT3B_R	5'-ATGTCCCTCTTGTCGCCAACCT-3'
SRC_F	5’-CAATGCAGAGAACCCGAGAG-3’
SRC_R	5’-TGCGGATCTTGTAGTGCTTC-3’
ITGB2_F	5’-GACCGCTACCTCATCTATGTG-3’
ITGB2_R	5’-GATCAGAGCCTTCCAGATGAC-3’
PLEKHG6_F	5’-CTGAGCACACCAGACAGC-3’
PLEKHG6_R	5’-ACAAGGAGCACATCAGAGAAG-3’
GAPDH_F	5'-GGGGAAGGTGAAGGTCGGAGTCA-3'
GAPDH_R	5'-AGCCTTGACGGTGCCATGGAAT-3'
HPRT_F	5'-AAGTTTGTTGTAGGATATGCCC-3'
HPRT_R	5'-GAACATTGATAATTTTACTGGCG-3'
